# Supplementary material for: Characterization of EOP-1 reveals cell autonomous oscillations preceding somatic cell fusion in Neurospora crassa
Source: PLoS Genet. 2026 Mar 31;22(3):e1012087. doi: 10.1371/journal.pgen.1012087 (PMC13075794; doi:10.1371/journal.pgen.1012087)
Supplement: S1 Table — Results of mass spectrometric analysis of co-precipitated proteins from SO-Co-IP were compared with the respective data of the wash fraction. The list shows exclusively identified proteins in the SO-IP eluate fraction. (XLSX) [file pgen.1012087.s001.xlsx]

## Sheet: S1 Table
Accession	Description	Sum PEP Score	# PSMs	# Unique Peptides	Score Mascot	Gene Symbol	Abundance
Q8X066	Nucleolar protein 58	62.324	32	14	756	NCU03396	3.55385e+06
Q7S0H3	SIK1	62.308	38	17	733	NCU06943	3.09552e+06
O60044	Cytochrome b-c1 complex subunit 2, mitochondrial	29.795	15	5	554	NCU03559	1.14683e+06
Q9HE26	rRNA 2'-O-methyltransferase fibrillarin	32.799	36	11	430	NCU03702	4.95971e+06
Q1K6G9	Altered inheritance of mitochondria protein 24, mitochondrial	17.343	20	4	406	NCU04645	1.11167e+06
Q7RV01	E3 ubiquitin-protein ligase	34.379	27	12	345	NCU03947	1.82629e+06
Q7S829	Mitochondrial translation initiation factor IF-2	50.682	22	16	306	NCU05270	1.4598e+06
P07041	Histone H3	7.901	15	4	230	NCU01635	5.46406e+06
V5INK3	Mitochondrial DNA replication protein YHM2	12.166	10	4	205	NCU01689	917459
Q7SEK4	Eukaryotic translation initiation factor 2 gamma subunit	18.308	17	8	175	NCU02810	1.4026e+06
V5IQY5	Succinate dehydrogenase [ubiquinone] iron-sulfur subunit, mitochondrial	12.693	7	4	156	NCU00959	451115
Q1K6T3	Centromere/microtubule-binding protein CBF5	16.208	9	6	138	NCU01290	711253
Q1K6L4	H/ACA ribonucleoprotein complex subunit 2	10.958	9	4	135	NCU08951	828335
Q1K6R7	Uncharacterized protein	9.99	5	3	128	NCU08946	101384
Q7SDJ3	Dynamin-1	17.97	9	6	127	NCU09808	460634
Q7RVB2	26S protease regulatory subunit 6B	7.971	10	3	126	NCU02260	135466
V5ILX5	Eukaryotic translation initiation factor 2 beta subunit, variant	8.391	6	4	122	NCU04640	332906
V5IMJ8	Eukaryotic translation initiation factor 2 beta subunit	8.391	6	4	122	NCU04640	332906
Q7SFW9	Uncharacterized protein	11.451	9	3	110	NCU03126	936633
Q7RYI9	Uncharacterized protein	15.403	7	5	96	NCU06485	226172
Q9HE74	40S ribosomal protein S23	5.809	8	3	93	NCU01552	1.31461e+06
Q7SDJ8	Thioredoxin	10.014	4	3	87	NCU09803	196771
Q7S2E1	GDP-mannose pyrophosphorylase	10.076	7	4	85	NCU05937	357319
V5IQ66	Benzoate 4-monooxygenase cytochrome P450	8.648	5	3	83	NCU06327.1	213771
Q7SEM3	Ribosome biogenesis protein erb1	15.071	5	5	82	NCU03321	266988
Q7SH34	Uncharacterized protein	10.422	7	3	82	NCU02695	360219
A7UWT0	Ribosomal L1 domain-containing protein 1	9.235	4	3	80	NCU11321	287289
Q7S205	CCAAT-box-binding transcription factor	13.586	6	6	74	NCU09894	173002
Q1K7Q6	Polarity defective-5	12.485	3	3	74	NCU03628	23661.1
Q7SI25	Uncharacterized protein	9.502	4	3	72	NCU00627	319257
Q7SFD8	MICOS complex subunit mic60	8.386	3	3	72	NCU00894	98204.7
Q7S264	5'-nucleotidase	10.696	3	3	71	NCU09659	351972
V5ILM7	RNA cytidine acetyltransferase	12.779	5	5	67	NCU02284.1	297469
Q1K800	Phosphatidylserine decarboxylase proenzyme 1, mitochondrial	8.952	5	3	67	NCU03695	72784.4
P23231	Mitochondrial import receptor subunit tom70	9.842	4	4	62	NCU04245	138422
Q8WZS3	RuvB-like helicase 1	7.152	3	3	61	NCU03482	105468
Q7RYU2	Eukaryotic translation initiation factor 5	6.91	4	3	61	NCU00366	244775
Q7SHV1	tRNA (Cytosine-5-)-methyltransferase NCL1	9.963	5	4	60	NCU02511	289264
Q7SBX5	Uncharacterized protein	7.045	5	3	60	NCU08518	142618
V5IRL0	Non-specific serine/threonine protein kinase	6.076	4	3	59	NCU03200	150863
V5IQP2	Non-specific serine/threonine protein kinase	6.076	4	3	59	NCU03200	150863
O74633	DNA-directed RNA polymerase I subunit RPA2	8.804	4	4	55	NCU08616	53836.5
Q7RYE4	Non-repetitive nucleoporin	8.585	3	3	51	NCU11296	109213
Q7S908	Nucleolar GTP-binding protein 1	7.554	5	4	48	NCU05289	235450
Q1K853	GTP-binding protein 1	6.338	3	3	37	NCU01183	85315.3
Q1K804	Importin beta-2 subunit	7.513	3	3	34	NCU03690	59260
Q1K949	Uncharacterized protein	10.638	5	5	28	NCU02972	128420
Q1K5G2	Vesicular-fusion protein SEC18	7.322	3	3	27	NCU03387	135146
