# Supplementary material for: Characterization of EOP-1 reveals cell autonomous oscillations preceding somatic cell fusion in Neurospora crassa
Source: PLoS Genet. 2026 Mar 31;22(3):e1012087. doi: 10.1371/journal.pgen.1012087 (PMC13075794; doi:10.1371/journal.pgen.1012087)
Supplement: S2 Table — (XLSX) [file pgen.1012087.s002.xlsx]

## Sheet: S2 Table
Accession	Description	Abundances (Normalized): SIP-wash	Abundances (Normalized): SIP-Eluate	Abundances (Normalized): SOFT wash	Abundances (Normalized): SOFT-Eluate	Log2(FC) SIP-IP	Log2(FC) SOFT-IP	# Peptides	# PSMs	# Unique Peptides	Score Mascot
Q7SDK1	Fso1	7.21768e+07	7.39818e+09	3.90251e+07	4.6904e+09	6.67949	6.90916	40	698	40	16008
P07038	Plasma membrane ATPase	4.01412e+08	6.89835e+08	3.82284e+08	9.39792e+08	0.781168	1.2977	24	317	24	8388
Q01372	Elongation factor 1-alpha	2.51074e+09	1.77343e+09	3.07022e+09	1.67214e+09	-0.501566	-0.876644	20	402	20	7525
Q96X45	Elongation factor 2	1.19472e+09	5.46817e+08	1.34931e+09	6.75629e+08	-1.12754	-0.997921	29	365	29	6243
Q01233	Heat shock 70 kDa protein	6.08122e+08	5.21689e+08	5.53705e+08	5.17804e+08	-0.221171	-0.0967137	30	297	28	6112
Q1K5P6	Methionine synthase	7.84518e+08	4.27854e+08	5.52741e+08	2.20247e+08	-0.874688	-1.32748	31	263	31	5563
P54118	Glyceraldehyde-3-phosphate dehydrogenase	1.8506e+09	1.028e+09	1.94313e+09	8.92963e+08	-0.848155	-1.12171	19	266	19	5493
Q7RVX2	Hsp70-like protein	3.87378e+08	4.04516e+08	3.92712e+08	4.32671e+08	0.0624536	0.139799	37	282	36	5216
Q1K6G9	Altered inheritance of mitochondria protein 24, mitochondrial	1.79842e+07	9.43206e+08	1.02185e+07	4.51048e+08	5.71277	5.46403	6	177	6	5127
P37211	ATP synthase subunit alpha, mitochondrial	5.0404e+08	4.88117e+08	5.56633e+08	5.07157e+08	-0.0463127	-0.134294	30	209	30	4638
Q7S9Z6	Elongation factor 3	5.05295e+08	3.9252e+08	5.85076e+08	4.59369e+08	-0.364359	-0.348971	36	249	36	4363
Q7S1D6	Malate dehydrogenase	5.79068e+08	3.20512e+08	7.91906e+08	3.54046e+08	-0.853353	-1.16139	18	176	17	4241
Q7RW06	Heat shock protein 70	9.74889e+08	3.79761e+08	9.41572e+08	4.08691e+08	-1.36015	-1.20406	25	198	25	3961
Q7S4W0	Aconitate hydratase, mitochondrial	4.07316e+08	4.1021e+08	4.50121e+08	4.37214e+08	0.0102146	-0.0419738	27	241	26	3960
Q7RV52	Cytoplasmic ribosomal protein 10	3.08207e+08	2.4736e+08	3.54305e+08	4.12109e+08	-0.317288	0.218033	17	147	17	3768
Q7RV85	Enolase	8.72846e+08	2.05113e+08	5.56077e+08	2.03248e+08	-2.08931	-1.45204	19	166	19	3758
Q9C1K6	Probable pyridoxal 5'-phosphate synthase subunit pdx-1	3.3175e+08	2.9458e+08	3.28565e+08	3.0794e+08	-0.171434	-0.0935301	16	173	16	3708
Q1K6I4	Thiamine thiazole synthase	1.75205e+08	1.48406e+08	1.77612e+08	1.04979e+08	-0.239502	-0.758629	12	148	12	3628
P78711	Actin	3.76662e+08	6.1639e+08	2.49389e+08	3.9022e+08	0.710572	0.645891	19	217	19	3425
Q7S6N6	Polyadenylate-binding protein, cytoplasmic and nuclear	3.56219e+08	2.56155e+08	3.26765e+08	2.70373e+08	-0.475749	-0.273299	27	163	27	3270
Q7S1U2	Uncharacterized protein	6.09135e+07	1.05539e+08	4.09778e+07	1.23135e+08	0.792941	1.58732	15	109	15	3264
Q7S5N9	Ribosomal protein L19	6.23534e+08	3.03705e+08	4.86263e+08	4.15421e+08	-1.0378	-0.227163	13	145	13	3083
Q7SFZ4	6-phosphogluconate dehydrogenase, decarboxylating	4.05397e+08	2.59571e+08	2.47314e+08	2.68257e+08	-0.643206	0.117275	18	168	18	2889
Q1K7B7	60S ribosomal protein L4-A	3.24884e+08	5.69719e+08	3.40922e+08	4.40384e+08	0.810326	0.369322	17	154	17	2859
Q7S709	60S ribosomal protein L13	1.23116e+08	2.65365e+08	1.54461e+08	2.13334e+08	1.10796	0.465872	12	109	12	2851
P00369	NADP-specific glutamate dehydrogenase	1.96716e+08	2.14016e+08	1.46908e+08	1.80845e+08	0.121605	0.299834	22	134	22	2825
Q1K566	Heat shock protein 60	1.6702e+08	1.22843e+08	1.66609e+08	1.38379e+08	-0.443199	-0.267843	23	108	23	2825
Q7RVQ9	60S ribosomal protein L2	3.96181e+08	2.93788e+08	4.06129e+08	4.84562e+08	-0.431387	0.254742	15	157	15	2804
Q7S0R4	Zinc-containing alcohol dehydrogenase	3.92063e+08	1.87361e+08	3.34629e+08	2.05549e+08	-1.06526	-0.703077	16	159	16	2750
Q1K7L5	Heat shock protein 80	3.07376e+08	1.87781e+08	2.84684e+08	1.64974e+08	-0.710952	-0.787122	22	141	22	2676
V5IMT9	Fatty acid synthase alpha subunit reductase, variant	1.9832e+08	1.36718e+08	1.96807e+08	1.51e+08	-0.536626	-0.382229	45	196	45	2667
P38667	Phosphoglycerate kinase	4.55679e+08	2.34881e+08	5.11911e+08	1.65052e+08	-0.956084	-1.63297	22	162	22	2599
P02723	ADP,ATP carrier protein	1.159e+08	3.10595e+08	1.13878e+08	4.56337e+08	1.42215	2.00261	14	128	14	2586
P23704	ATP synthase subunit beta, mitochondrial	3.01069e+08	2.51985e+08	2.25107e+08	2.2824e+08	-0.256757	0.0199387	14	145	14	2583
Q7RVK6	14-3-3 family protein 7	2.11114e+08	3.77606e+08	2.59086e+08	3.65441e+08	0.838862	0.496207	18	162	17	2552
P59671	60S ribosomal protein L3	2.80801e+08	1.69561e+08	2.8235e+08	3.13658e+08	-0.727743	0.151707	20	144	20	2515
Q7RVA8	Pyruvate kinase	5.99718e+08	1.93466e+08	4.47089e+08	1.97344e+08	-1.6322	-1.17985	24	165	24	2350
Q7RZY6	Uncharacterized protein	1.7025e+08	1.38147e+08	2.07351e+08	2.13815e+08	-0.301444	0.0442908	14	98	14	2345
Q9P6C8	Alcohol dehydrogenase 1	5.23658e+08	3.20139e+08	3.00961e+08	2.44757e+08	-0.709927	-0.298225	15	137	15	2342
Q7RV88	ATP-dependent RNA helicase eIF4A	2.6525e+08	2.09669e+08	2.47943e+08	1.53499e+08	-0.33924	-0.691785	14	156	14	2342
V5IQT8	60S ribosomal protein L20	1.92577e+08	2.63693e+08	1.31124e+08	2.37165e+08	0.453426	0.854958	7	89	7	2252
Q7RWH3	D-3-phosphoglycerate dehydrogenase 1	3.0312e+08	1.52662e+08	2.50123e+08	1.45085e+08	-0.989547	-0.785736	19	142	19	2203
Q8X097	Probable ATP-citrate synthase subunit 1	1.68543e+08	1.09634e+08	1.48594e+08	1.22037e+08	-0.62042	-0.284053	14	102	14	2202
Q7RVI1	40S ribosomal protein S5	3.92439e+08	3.77977e+08	3.39991e+08	3.01179e+08	-0.0541689	-0.174877	13	118	13	2193
Q7RWT1	Eukaryotic translation initiation factor 3 subunit A	1.77095e+08	1.3764e+08	1.82241e+08	1.73987e+08	-0.363622	-0.0668731	23	128	23	2178
Q9C168	Catalase-1	2.10976e+08	1.22339e+08	2.68104e+08	7.40548e+07	-0.786194	-1.85613	16	107	16	2032
V5IMJ4	Fatty acid synthase beta subunit dehydratase, variant	1.69221e+08	1.554e+08	1.91797e+08	1.35676e+08	-0.122919	-0.499415	38	143	38	2021
Q7S9R2	ThiJ/PfpI family protein	8.61818e+07	2.67e+08	1.95211e+08	3.10051e+08	1.63139	0.667474	14	97	14	1986
Q7SE40	Transaldolase	2.41657e+08	1.45258e+08	1.8227e+08	7.28215e+07	-0.734345	-1.32364	15	100	15	1976
Q7RYG9	Uncharacterized protein	4.58161e+07	6.49845e+07	5.07192e+07	1.11664e+08	0.504239	1.13855	14	95	14	1949
Q7SDI1	Bifunctional purine biosynthesis protein	5.38012e+08	1.51595e+08	4.60833e+08	1.2968e+08	-1.82742	-1.82928	19	88	19	1945
Q7SHV6	Pyruvate carboxylase	1.8293e+08	8.8364e+07	1.94733e+08	7.98609e+07	-1.04976	-1.28594	24	113	24	1944
P38674	Ketol-acid reductoisomerase, mitochondrial	2.21348e+08	1.18264e+08	1.84973e+08	1.25909e+08	-0.904304	-0.55493	13	109	13	1936
Q7S7R7	Elongation factor 1-gamma	3.56357e+08	3.80033e+08	2.73235e+08	2.55462e+08	0.0928036	-0.0970348	16	92	16	1930
P53444	Fructose-bisphosphate aldolase	1.64872e+08	4.84851e+07	1.02151e+08	3.48295e+07	-1.76573	-1.55232	8	86	8	1856
Q7S2T5	Oxidoreductase	1.77257e+08	1.11178e+08	2.85719e+08	1.22504e+08	-0.672969	-1.22177	11	99	11	1845
F5HDV2	Transketolase	2.62993e+08	1.98556e+08	1.72532e+08	1.70919e+08	-0.405478	-0.013551	21	117	21	1842
V5IPM8	40S ribosomal protein S8	3.61026e+08	3.15284e+08	4.41733e+08	4.36447e+08	-0.195454	-0.017368	9	146	9	1833
V5INQ2	40S ribosomal protein S6	1.43127e+08	1.53446e+08	1.42573e+08	2.54521e+08	0.100437	0.836079	12	111	12	1775
Q9HE25	60S ribosomal protein L17	1.80593e+08	3.27557e+08	2.5503e+08	4.76961e+08	0.859	0.903203	12	83	12	1758
Q7SE03	40S ribosomal protein S4	2.56822e+08	2.27351e+08	2.7152e+08	2.25972e+08	-0.175848	-0.264912	14	101	14	1749
Q7S6K9	Uncharacterized protein	4.0903e+07	4.27151e+07	2.90894e+07	5.15326e+07	0.0625382	0.824994	30	91	30	1726
P10255	Peptidyl-prolyl cis-trans isomerase, mitochondrial	9.97819e+07	1.05209e+08	1.86468e+08	1.22773e+08	0.0764115	-0.602932	7	61	7	1707
V5IN52	ATP citrate lyase, variant	2.51837e+08	2.18703e+08	2.12021e+08	2.50325e+08	-0.203516	0.239594	13	113	13	1701
U9W4I8	Uncharacterized protein	6.34845e+07	3.5431e+07	8.46961e+07	7.68109e+07	-0.841392	-0.140984	25	90	25	1698
P34085	Citrate synthase, mitochondrial	1.79523e+08	8.61811e+07	1.24049e+08	8.66791e+07	-1.05872	-0.517155	12	91	12	1692
Q7SB48	Uncharacterized protein	9.22252e+07	4.96567e+07	1.20132e+08	75112198	-0.893173	-0.677506	19	77	19	1683
P19115	40S ribosomal protein S14	7.70433e+07	1.99419e+08	1.66721e+08	229846288	1.37206	0.46323	9	83	9	1661
P34898	Serine hydroxymethyltransferase, cytosolic	5.2523e+08	2.98924e+08	5.32368e+08	2.87348e+08	-0.813168	-0.889624	21	141	20	1600
Q7RXX0	40S ribosomal protein S18	1.3871e+08	2.36362e+08	1.71559e+08	2.76362e+08	0.768928	0.687853	15	85	15	1600
P05220	Tubulin beta chain	7.0637e+07	4.35327e+07	7.09781e+07	5.72265e+07	-0.698324	-0.310691	11	80	11	1590
Q96TJ5	60S acidic ribosomal protein P0	1.03343e+08	1.22485e+08	9.99235e+07	1.15977e+08	0.245166	0.214942	10	96	10	1527
V5INR2	Adenosylhomocysteinase	2.57312e+08	2.73842e+07	1.69538e+08	30892956	-3.2321	-2.45626	10	70	10	1522
Q7S630	60S ribosomal protein L8	9.71847e+07	1.79579e+08	7.84157e+07	2.84974e+08	0.885818	1.86162	14	90	14	1495
U9W4Q2	Cell division control protein Cdc48, variant	1.65499e+08	2.04407e+08	1.18525e+08	2.48775e+08	0.304621	1.06964	27	125	26	1484
Q7SGE3	60S acidic ribosomal protein P2	4.82089e+07	3.38391e+07	5.27227e+07	4.2024e+07	-0.51061	-0.327212	4	38	4	1471
P78695	Endoplasmic reticulum chaperone BiP	1.0313e+08	9.0306e+07	6.94787e+07	8.20851e+07	-0.191568	0.240549	25	94	24	1467
V5IM50	RNA binding effector protein Scp160, variant	5.68588e+07	7.66539e+07	5.74939e+07	1.01328e+08	0.430975	0.817557	30	93	30	1454
Q871N9	40S ribosomal protein S1	2.81932e+08	3.57594e+08	2.63434e+08	3.37329e+08	0.342973	0.356718	16	90	16	1452
Q7SEL5	UTP--glucose-1-phosphate uridylyltransferase	1.78236e+08	9.66314e+07	1.66267e+08	9.48268e+07	-0.883226	-0.810139	17	108	17	1422
F5HGC3	Nucleosome assembly protein	3.39019e+08	1.61642e+08	3.02816e+08	1.18507e+08	-1.06856	-1.35347	8	92	8	1378
Q7RW15	60s ribosomal protein	3.22868e+08	3.65238e+08	4.18184e+08	3.29593e+08	0.177895	-0.343451	12	85	12	1373
Q7SH22	60S ribosomal protein L6	1.51568e+08	2.12543e+08	1.74325e+08	2.53616e+08	0.487786	0.54087	8	74	8	1370
O74225	Heat shock protein hsp88	1.97949e+08	1.15299e+08	1.39831e+08	9.44748e+07	-0.779746	-0.56568	18	117	18	1362
Q7SGA6	60S ribosomal protein L9	1.5473e+08	7.23325e+07	1.43542e+08	6.23297e+07	-1.09703	-1.20348	9	80	9	1348
Q7S5B2	Phosphoglycerate mutase	1.0394e+08	5.63012e+07	1.1457e+08	3.05345e+07	-0.884512	-1.90772	12	71	12	1342
Q7SE75	Sulfate adenylyltransferase	1.45792e+08	5.43773e+07	1.746e+08	4.65817e+07	-1.42284	-1.90622	13	70	13	1334
Q7S985	Uncharacterized protein	2.34447e+07	3.68927e+07	2.27493e+07	5.83762e+07	0.654074	1.35956	9	54	9	1318
Q7SBD8	40S ribosomal protein S19	9.62662e+07	1.08104e+08	9.9013e+07	2.08212e+08	0.167313	1.07237	11	86	11	1317
Q7SFZ2	40S ribosomal protein S11	1.83567e+08	1.76714e+08	2.28936e+08	1.244e+08	-0.0548889	-0.87996	8	74	8	1314
Q7SBB3	Uncharacterized protein	6.31097e+07	1.94769e+08	7.22633e+07	331487100	1.62583	2.19762	15	83	15	1289
V5IKX8	Homocitrate synthase, variant 1	1.61988e+08	1.29735e+08	1.76289e+08	1.00617e+08	-0.32032	-0.809076	14	78	14	1268
Q7S464	Eukaryotic translation initiation factor 3 subunit B	1.01225e+08	5.79922e+07	1.10335e+08	3.57565e+07	-0.803635	-1.62561	15	64	15	1255
Q8X034	60S ribosomal protein L15	2.77052e+08	1.64142e+08	2.08585e+08	1.74103e+08	-0.755208	-0.260697	11	88	11	1249
Q7S8A6	PyrABCN	1.22405e+08	7.33279e+07	1.39671e+08	7.40167e+07	-0.73923	-0.916113	31	94	31	1242
Q7S8U6	Sulfite reductase beta subunit	6.62416e+07	4.19061e+07	7.61861e+07	3.90758e+07	-0.660578	-0.963252	23	68	23	1219
Q7RZS0	60S ribosomal protein L10a	1.45424e+08	1.26516e+08	1.40422e+08	2.17197e+08	-0.200943	0.629239	8	61	8	1217
P10857	Leucine--tRNA ligase, cytoplasmic	9.29169e+07	4.62601e+07	9.67049e+07	4.92922e+07	-1.00617	-0.972229	22	75	22	1208
Q7S477	Dihydrolipoyl dehydrogenase	1.10445e+08	9.40742e+07	9.78015e+07	9.65318e+07	-0.231463	-0.0188532	17	91	17	1201
Q6MVH7	Inorganic pyrophosphatase	5.66824e+07	1.08078e+08	8.91252e+07	1.41406e+08	0.931095	0.665933	10	60	10	1197
P33287	Pyruvate decarboxylase	5.86056e+08	2.45834e+08	2.66143e+08	1.98047e+08	-1.25336	-0.426358	11	85	11	1182
Q7RXY7	Translation initiation factor 4B	6.97626e+07	5.61377e+07	6.27867e+07	8.61237e+07	-0.313483	0.455951	19	74	19	1181
Q1K4V7	Ribosomal protein L26	7.91196e+07	2.07957e+08	1.13165e+08	3.25517e+08	1.39418	1.5243	11	84	11	1180
Q7SI18	Ribosomal protein L14	2.08058e+08	1.60699e+08	2.64868e+08	1.9129e+08	-0.372622	-0.469514	10	62	10	1176
O43105	40S ribosomal protein S7	2.17727e+08	2.29165e+08	1.79095e+08	1.72444e+08	0.073867	-0.0546023	7	70	7	1161
Q01358	Protein bli-3	5.9035e+07	4.38536e+07	8.52426e+07	3.55929e+07	-0.428874	-1.25999	9	55	9	1155
Q7S8Q6	Grp1p	1.00817e+08	1.01825e+08	8.22723e+07	1.24274e+08	0.0143543	0.595046	15	80	15	1152
Q7S8Z6	Nuclear segregation protein	8.55289e+07	4.82073e+07	7.08242e+07	7.57403e+07	-0.82716	0.0968191	20	72	20	1152
Q7RVN0	60S ribosomal protein L11	1.92944e+08	1.18439e+08	2.40908e+08	9.99096e+07	-0.70404	-1.26979	8	61	8	1145
Q7RXY1	60S ribosomal protein L32	7.70071e+07	5.50741e+07	8.30212e+07	5.35879e+07	-0.483617	-0.631574	8	63	8	1143
Q7SBS9	60S ribosomal protein L25	1.25585e+08	1.63077e+08	1.50344e+08	2.16761e+08	0.376898	0.527843	11	62	11	1121
Q7S6V1	RNA-binding protein Vip1	5.51026e+07	6.38803e+07	7.81528e+07	8.37184e+07	0.213249	0.0992468	15	66	15	1115
V5IRL8	DNA damage checkpoint protein rad24, variant	7.71405e+07	7.83623e+07	5.66167e+07	7.08501e+07	0.0226711	0.323543	9	53	8	1114
Q7SG47	Sphingolipid long chain base-responsive protein LSP1	6.99296e+07	3.36505e+07	7.5695e+07	3.79688e+07	-1.05528	-0.995384	9	65	9	1112
Q7SAW7	Anchored cell wall protein 3	2.9279e+07	3.0623e+08	4.81107e+07	4.07535e+08	3.38668	3.08249	6	63	6	1111
Q7SBD4	Eukaryotic translation initiation factor 3 subunit C	6.4195e+07	7.09069e+07	7.85719e+07	8.16548e+07	0.143466	0.0555242	21	73	21	1097
U9W548	Curved DNA-binding protein, variant	1.12527e+08	8.16344e+07	1.65245e+08	1.06495e+08	-0.463023	-0.633815	13	71	13	1091
Q9P6U9	ATP-dependent RNA helicase ded1	3.10544e+07	8.15796e+07	3.16897e+07	4.86799e+07	1.39341	0.619312	15	40	14	1083
Q7SH52	Carbamoyl-phosphate synthase large subunit	1.59478e+08	4.94118e+07	1.74134e+08	3.84942e+07	-1.69043	-2.17748	21	77	21	1080
Q7S0G3	26S proteasome regulatory subunit RPN2	5.09668e+07	1.30408e+07	3.33192e+07	15262488	-1.96652	-1.12636	7	33	7	1067
O60044	Cytochrome b-c1 complex subunit 2, mitochondrial	7.84197e+06	5.49142e+07	1.04176e+07	6.68431e+07	2.80789	2.68175	6	32	6	1061
Q7SDU2	60S ribosomal protein L24	1.37126e+08	1.23722e+08	1.39591e+08	1.64548e+08	-0.148393	0.237303	10	58	10	1050
Q7SBL5	Acetyl-CoA carboxylase	1.19334e+08	7.27996e+07	9.87708e+07	7.08314e+07	-0.713005	-0.479695	31	95	31	1030
Q86ZF9	Glutamine synthetase	1.33557e+08	6.61497e+07	1.44464e+08	6.69286e+07	-1.01365	-1.11001	9	67	8	1010
Q1K6F6	Uncharacterized protein	1.2582e+07	3.38814e+07	2.51256e+07	41626437	1.42913	0.72834	7	35	7	1009
Q9P727	Succinate--CoA ligase [ADP-forming] subunit alpha, mitochondrial	5.14576e+07	6.76991e+07	6.26428e+07	7.04467e+07	0.395753	0.169382	9	47	9	1008
Q7SBD5	60S ribosomal protein L7	3.00171e+08	7.14024e+07	2.39946e+08	8.99531e+07	-2.07174	-1.41547	10	55	10	1007
Q7SDH0	40S ribosomal protein S13	1.60692e+08	2.58699e+08	1.46085e+08	2.95118e+08	0.686971	1.01449	8	59	8	1002
Q7S962	1,3-beta-glucanosyltransferase	5.90777e+07	5.03925e+07	6.27277e+07	5.93903e+07	-0.229405	-0.0788769	9	53	9	988
Q9C285	60S ribosomal protein L12	1.49682e+08	1.22336e+08	2.02578e+08	2.0308e+08	-0.291053	0.003569	4	37	4	982
Q7RXB0	Phosphoribosylformylglycinamidine cyclo-ligase	7.77705e+07	4.7217e+07	7.49593e+07	3.31621e+07	-0.719916	-1.17657	14	48	14	974
Q9P567	Succinate--CoA ligase [ADP-forming] subunit beta, mitochondrial	7.55733e+07	5.34672e+07	8.95302e+07	6.12694e+07	-0.499222	-0.547206	12	51	12	970
Q7RYZ6	MAP kinase kinase	8.38047e+06	3.59593e+07	4.14905e+06	1.8345e+07	2.10126	2.14453	8	30	8	965
P14799	Ubiquitin-40S ribosomal protein S27a	8.20185e+07	1.24572e+08	6.7993e+07	5.54286e+07	0.602957	-0.294757	4	60	4	964
Q7SI23	ATP-dependent 6-phosphofructokinase	8.13603e+07	6.00669e+07	7.17273e+07	3.98318e+07	-0.437754	-0.848601	17	70	17	963
Q1K658	Dihydroxy-acid dehydratase	8.92444e+07	5.32444e+07	9.68083e+07	4.77707e+07	-0.745132	-1.019	10	51	9	962
P05035	Orotidine 5'-phosphate decarboxylase	4.79478e+07	4.15314e+07	5.36408e+07	2.87962e+07	-0.207261	-0.897452	7	49	7	947
Q7RXJ4	60S ribosomal protein L18	7.05833e+07	5.36413e+07	4.508e+07	5.42325e+07	-0.395984	0.26667	7	49	7	944
P20285	Dihydrolipoyllysine-residue acetyltransferase component of pyruvate dehydrogenase complex, mitochondrial	8.48631e+07	1.56702e+08	9.9316e+07	9.16631e+07	0.884811	-0.115685	15	57	15	933
Q7S9K8	Isocitrate dehydrogenase [NAD] subunit, mitochondrial	8.23066e+07	6.54799e+07	1.16478e+08	7.26124e+07	-0.329956	-0.681763	9	41	9	932
V5INN6	Acetolactate synthase	3.47531e+07	4.23656e+07	3.57836e+07	7.10518e+07	0.285751	0.989574	12	57	12	927
Q7SBC6	ATP-dependent RNA helicase dbp2	6.0004e+07	6.38044e+07	8.90415e+07	7.55009e+07	0.088596	-0.237984	14	49	13	919
A7UXC1	Thiamine biosynthesis protein NMT-1, variant 2	2.51793e+08	1.18942e+08	2.69194e+08	7.07659e+07	-1.08198	-1.92752	9	68	9	912
Q7S503	40S ribosomal protein S2	1.12528e+08	1.04232e+08	9.88741e+07	1.60969e+08	-0.110484	0.703118	10	61	10	904
Q7SHW2	Chaperone dnaK	7.07075e+07	3.16043e+07	8.78235e+07	2.94764e+07	-1.16174	-1.57505	12	52	12	904
Q7S3Y3	Dihydrolipoamide succinyltransferase	6.23686e+07	5.48901e+07	7.28462e+07	4.95392e+07	-0.184272	-0.556284	11	56	11	903
V5IPH9	Uncharacterized protein	8.34392e+07	5.12593e+07	9.38349e+07	6.30622e+07	-0.702913	-0.57335	12	68	12	900
Q7S074	Flavohemoglobin	1.57631e+08	6.49195e+07	1.50498e+08	7.95251e+07	-1.27983	-0.92026	11	62	11	897
P07144	Mitochondrial outer membrane protein porin	1.98715e+07	4.76219e+08	2.4897e+07	4.29742e+08	4.58285	4.10943	9	38	9	895
Q7RYQ5	Glycyl-tRNA synthetase 1	1.02801e+08	5.08711e+07	8.57305e+07	4.2008e+07	-1.01494	-1.02914	17	58	17	889
Q7RY31	DUF1881 domain-containing protein	7.64096e+07	1.33974e+07	1.17665e+08	1.65332e+07	-2.5118	-2.83125	7	41	7	877
Q7RV74	40S ribosomal protein S12	8.92358e+07	7.79254e+07	1.00022e+08	5.67694e+07	-0.195529	-0.817126	4	44	4	868
Q7RWE5	Uncharacterized protein	3.94337e+07	3.88153e+07	4.76773e+07	4.40931e+07	-0.0228057	-0.112749	12	43	12	861
P11592	V-type proton ATPase catalytic subunit A	4.87573e+07	1.93755e+08	6.12396e+07	1.75048e+08	1.99054	1.51522	13	42	13	851
Q9HE76	Adenylate kinase	4.4062e+07	5.71103e+07	4.41989e+07	7.5524e+07	0.374218	0.772924	10	51	10	851
Q7SGF1	Ribosomal protein S12	2.04208e+07	3.96541e+07	3.40027e+07	1.11186e+08	0.957427	1.70926	5	37	5	850
Q1K6Y9	Inositol-3-phosphate synthase	5.7508e+07	4.68408e+07	5.42111e+07	4.93897e+07	-0.295996	-0.13438	15	56	15	844
Q7S9A9	Alpha-1,4 glucan phosphorylase	8.26205e+07	4.6708e+07	7.86797e+07	3.46284e+07	-0.82283	-1.18404	13	61	13	827
P07685	Histidine biosynthesis trifunctional protein	6.20087e+07	3.69685e+07	5.40258e+07	2.81313e+07	-0.746176	-0.941472	14	55	14	827
Q7SBV5	Uricase	2.8873e+07	1.80317e+07	2.64072e+07	1.35987e+07	-0.67919	-0.957466	3	24	3	822
Q7S2Z9	Triosephosphate isomerase	1.39213e+08	8.98224e+07	1.15505e+08	7.7035e+07	-0.632142	-0.584371	8	46	8	815
Q9UUY8	Nucleoside diphosphate kinase	4.53879e+07	8.03701e+07	6.37109e+07	41192695	0.824352	-0.629152	5	46	5	814
Q7SCZ4	Nuclear localization sequence binding protein	8.18284e+07	4.66351e+07	7.40376e+07	8.03984e+07	-0.811187	0.118908	8	56	8	811
Q7SHP4	Acetyl-CoA acetyltransferase	8.35717e+07	2.98543e+07	6.54299e+07	3.30272e+07	-1.48508	-0.986298	11	42	11	811
Q01291	40S ribosomal protein S0	6.84603e+07	1.40078e+08	8.49203e+07	196499649	1.03289	1.21035	7	45	7	802
V5IKE8	Threonyl-tRNA synthetase, variant 2	3.48726e+07	1.50437e+07	3.46946e+07	1.36403e+07	-1.21293	-1.34683	11	44	11	800
Q1K8S4	Mitochondrial phosphate carrier protein	1.23372e+07	7.78699e+07	1.7934e+07	7.70007e+07	2.65806	2.10217	5	37	5	797
V5ILI1	Isocitrate dehydrogenase [NADP]	6.45338e+07	7.07463e+07	6.37407e+07	8.2699e+07	0.132599	0.375656	12	51	12	784
F5HDY3	Saccharopine dehydrogenase	7.13683e+07	2.56468e+07	6.21575e+07	4.54889e+07	-1.47651	-0.450412	10	40	10	775
Q1K5V9	40S ribosomal protein S24	4.04813e+07	7.68662e+07	7.19888e+07	9.08143e+07	0.925094	0.335147	7	49	7	774
P07509	Superoxide dismutase [Cu-Zn]	5.7203e+07	6.3006e+07	1.20188e+08	6.5209e+07	0.139398	-0.882147	6	34	6	772
Q7RV38	T-complex protein 1 subunit delta	2.21812e+07	3.94996e+07	1.96073e+07	2.39216e+07	0.832499	0.286923	13	39	13	772
Q7S610	Karyopherin Kap123	3.04148e+07	3.50079e+07	3.53757e+07	3.80131e+07	0.202906	0.103738	13	40	13	768
Q7SBI4	Adenylosuccinate lyase	4.45143e+07	4.81327e+07	4.57147e+07	6.17273e+07	0.112749	0.433251	11	46	11	766
Q7SFV4	Isocitrate dehydrogenase [NAD] subunit, mitochondrial	3.898e+07	5.28039e+07	4.28865e+07	8.85982e+07	0.437911	1.04675	9	45	9	760
Q7SDY7	40S ribosomal protein S9	1.14061e+08	7.50733e+07	5.07058e+07	74899277	-0.60344	0.562801	11	50	11	759
Q1K885	Uncharacterized protein	7.31216e+06	2.50029e+07	6.3929e+06	4.7697e+07	1.77372	2.89936	16	37	16	752
Q7S986	Glucose-6-phosphate isomerase	6.2013e+07	6.92158e+07	6.92842e+07	7.71442e+07	0.158531	0.155031	16	54	16	749
Q7SDY8	Ribosomal protein Srp1	1.15154e+08	1.21063e+08	8.10307e+07	1.9101e+08	0.072186	1.23711	9	61	9	748
F5HE85	Uncharacterized protein	8.58604e+07	1.60982e+08	9.35753e+07	1.27828e+08	0.906838	0.449999	9	70	9	746
Q7S829	Mitochondrial translation initiation factor IF-2	5.03661e+07	2.9174e+07	4.3004e+07	4.5565e+07	-0.78777	0.0834562	17	54	17	746
Q7SFJ9	40S ribosomal protein S16	1.09294e+08	1.09114e+08	1.718e+08	7.64889e+07	-0.00238298	-1.16741	11	47	11	740
V5IRR9	Nucleic acid-binding protein	5.28778e+07	6.10249e+07	5.77254e+07	6.29877e+07	0.206734	0.125863	8	36	8	737
Q1K6S6	Clock-controlled gene-15, variant	3.70899e+07	5.32657e+07	2.45661e+07	1.86478e+07	0.522183	-0.397659	4	30	4	737
Q7S9Z2	Glutaminyl-tRNA synthetase	3.50264e+07	1.57646e+07	4.12203e+07	1.6549e+07	-1.15175	-1.31661	11	36	11	735
Q7RZ87	3-isopropylmalate dehydratase	4.65278e+07	5.38886e+07	3.75531e+07	2.16621e+07	0.211886	-0.793759	13	51	13	734
P87252	Woronin body major protein	2.31838e+07	4.77209e+07	1.78506e+07	9.20626e+07	1.0415	2.36665	5	33	5	725
Q8X066	Nucleolar protein 58	1.59332e+07	1.08543e+08	2.37108e+07	9.06441e+07	2.76816	1.93467	13	47	13	717
Q7SFN9	Coatomer subunit gamma	1.69662e+07	2.72799e+07	1.7585e+07	25407994	0.685175	0.530933	8	32	8	717
Q7RYB4	Uncharacterized protein	2.50525e+07	2.07122e+07	4.09706e+07	2.18812e+07	-0.274474	-0.904897	3	24	3	715
Q1K8R9	Uncharacterized protein	7.63695e+06	1.13901e+07	6.518e+06	2.58179e+07	0.576706	1.98587	13	31	13	701
P04914	Histone H4	1.9087e+07	2.44275e+08	1.26151e+07	3.71986e+08	3.67784	4.88202	6	45	6	699
Q8X071	Pentafunctional AROM polypeptide	1.20875e+08	6.70805e+07	1.46416e+08	4.72116e+07	-0.849546	-1.63286	14	40	14	696
Q7RXH4	Eukaryotic translation initiation factor 3 subunit I	4.43414e+07	4.82491e+07	4.28532e+07	3.52413e+07	0.121847	-0.282139	11	42	11	695
Q7SFB2	Uncharacterized protein	1.08522e+08	8.32516e+07	6.64742e+07	6.94393e+07	-0.382436	0.0629584	16	51	16	694
Q1K6H8	Uncharacterized protein	9.2857e+06	4.79109e+07	1.76517e+07	4.87817e+07	2.36727	1.46654	8	30	8	691
Q7SCJ9	Phosphoglucomutase 2	8.64094e+07	3.12689e+07	8.50641e+07	2.88048e+07	-1.46646	-1.56224	9	38	9	686
Q7SHP9	Alanine--tRNA ligase	6.50634e+07	3.42789e+07	8.0292e+07	2.94445e+07	-0.924523	-1.44726	21	58	21	685
U9W553	Ran-specific GTPase-activating protein 1, variant	9.71436e+07	5.68841e+07	1.07385e+08	7.52441e+07	-0.772094	-0.513146	8	41	8	682
Q7SH34	Uncharacterized protein	7.31157e+06	1.68775e+07	6.47408e+06	2.06212e+07	1.20684	1.67138	7	27	7	681
O59953	60S ribosomal protein L5	1.17289e+08	4.76734e+07	1.14576e+08	7.12875e+07	-1.29881	-0.684584	9	49	9	680
Q1K6Z3	60S ribosomal protein L22	4.80059e+07	7.96706e+07	4.71137e+07	9.89273e+07	0.730837	1.07022	7	31	7	676
V5IKV9	NADP-dependent alcohol dehydrogenase C, variant	7.16649e+07	1.97702e+07	7.43703e+07	2.86088e+07	-1.85794	-1.37826	7	36	7	673
P34762	Conidiation-specific protein 6	3.02519e+06	1.96392e+07	2.22817e+07	1.8118e+07	2.69864	-0.29844	6	26	6	659
Q7S306	Rad23-like protein	4.16398e+07	2.70319e+07	3.63268e+07	3.60162e+07	-0.623301	-0.0123893	8	38	8	655
V5IPG7	Argininosuccinate synthase	6.29356e+07	4.98291e+07	6.93046e+07	4.73979e+07	-0.336886	-0.548128	8	45	8	654
Q7S4T9	GMP synthase	7.53058e+07	6.31276e+07	7.23331e+07	5.04953e+07	-0.25449	-0.518507	16	57	16	652
P21772	40S ribosomal protein S26E	6.56399e+07	2.6087e+07	3.90593e+07	3.37728e+07	-1.33125	-0.209803	3	32	3	649
Q7S0H3	SIK1	1.36484e+06	7.75502e+07	6.10263e+06	101233423	5.82833	4.05211	11	42	11	641
P13228	Tryptophan synthase	2.4519e+07	1.75104e+07	1.78319e+07	6.98562e+06	-0.485691	-1.352	8	28	8	627
Q7S4F0	Elongation factor 1-beta	1.88323e+07	2.53154e+07	4.15263e+07	4.10583e+07	0.426804	-0.0163494	5	31	5	619
V5IMN5	Uncharacterized protein	6.86835e+07	7.6568e+07	6.53447e+07	8.3659e+07	0.156778	0.356449	10	49	10	612
Q7SEK1	Eukaryotic translation initiation factor 3 subunit M	2.13517e+07	7.19202e+06	1.75104e+07	1.55017e+07	-1.56988	-0.175786	8	35	8	604
F5HG81	T-complex protein 1 subunit gamma	2.22271e+07	2.18841e+07	2.66493e+07	3.05581e+07	-0.0224394	0.197458	12	27	12	603
V5IN83	Uncharacterized protein	2.08968e+06	1.58766e+07	4.81781e+06	2.32062e+07	2.92555	2.26806	4	19	4	603
Q7S6U4	Cyanovirin-N homolog	1.95733e+07	3.19703e+08	3.75504e+07	5.28383e+08	4.02977	3.81469	3	35	3	602
Q1K677	1,3-beta-glucanosyltransferase	3.26855e+07	2.25949e+07	3.82563e+07	3.95982e+07	-0.532655	0.0497392	6	31	6	599
Q7RYP8	Adenosine kinase	3.03912e+07	2.12802e+07	4.7921e+07	3.00787e+07	-0.51414	-0.671914	3	16	3	595
Q1K842	Cell wall biogenesis protein phosphatase Ssd1	2.23677e+07	1.37455e+07	2.40808e+07	1.23352e+07	-0.702461	-0.965107	10	29	10	594
Q7SDU4	Nascent polypeptide-associated complex subunit beta	1.17079e+07	5.25818e+07	2.35546e+07	9.93048e+07	2.16709	2.07585	4	32	4	590
Q7RVY8	60S ribosomal protein L34	4.11628e+07	1.16023e+08	8.442e+07	2.68116e+08	1.49499	1.6672	7	50	7	588
P28350	Valine--tRNA ligase, mitochondrial	7.48451e+07	3.84865e+07	6.49135e+07	3.95475e+07	-0.959554	-0.714935	17	58	17	587
V5IKM0	Eukaryotic peptide chain release factor GTP-binding subunit, variant	6.50329e+07	4.01382e+07	5.87103e+07	6.25293e+07	-0.696194	0.0909208	14	46	14	585
Q1K6T3	Centromere/microtubule-binding protein CBF5	9.8882e+06	5.29871e+07	1.80961e+07	8.97071e+07	2.42186	2.30954	7	37	7	584
P11593	V-type proton ATPase subunit B	4.14772e+07	2.08026e+07	3.75225e+07	2.25362e+07	-0.995556	-0.735516	9	28	9	582
Q7SFT9	Branched-chain-amino-acid aminotransferase	2.52267e+07	1.09208e+07	3.25669e+07	1.35685e+07	-1.20787	-1.26315	8	28	8	567
Q7RW10	ATP-dependent RNA helicase	6.39509e+07	3.23496e+07	2.73756e+07	3.10386e+07	-0.983219	0.181171	7	37	7	566
Q7SAC3	Multisynthetase complex auxiliary component p43	2.39265e+07	1.83743e+07	2.508e+07	2.22538e+07	-0.38092	-0.172485	10	29	10	555
Q1K582	UDP-galactopyranose mutase	5.03607e+07	1.37691e+08	4.26516e+07	5.94261e+07	1.45106	0.478497	11	36	11	552
Q7SI17	Nascent polypeptide-associated complex subunit alpha	5.48076e+07	2.64009e+07	5.17862e+07	2.64168e+07	-1.05379	-0.971113	4	23	4	544
Q7SEP1	60S ribosomal protein L36	4.41872e+07	1.30804e+08	3.01768e+07	2.24854e+08	1.5657	2.89748	4	35	4	541
V5IQA2	Aspartate aminotransferase	9.49215e+07	6.50518e+07	8.71659e+07	3.30586e+07	-0.545146	-1.39874	16	48	16	541
Q7SHY0	Serine protease p2	7.60977e+07	4.46671e+07	8.75275e+07	3.68582e+07	-0.76864	-1.24775	8	27	8	540
Q7S2I2	Eukaryotic translation initiation factor 3 subunit D	5.80058e+07	6.41951e+07	5.26542e+07	4.98287e+07	0.146267	-0.0795713	7	29	7	539
Q7RYJ2	Pyruvate dehydrogenase E1 component subunit alpha	1.33373e+08	7.65261e+07	1.43569e+08	8.23986e+07	-0.801437	-0.801052	9	44	9	537
P48466	S-adenosylmethionine synthase	4.78831e+07	5.6968e+07	3.55868e+07	2.4858e+07	0.250635	-0.517632	10	33	10	537
Q1K6B5	Uncharacterized protein	3.22116e+06	1.82393e+07	6.27102e+06	3.24491e+07	2.5014	2.37141	5	19	5	531
Q7RVX7	Rho-gdp dissociation inhibitor	1.94508e+07	1.8275e+07	2.30665e+07	1.60259e+07	-0.0899578	-0.525395	5	35	5	523
Q7SFD2	Aspartyl-tRNA synthetase	6.28655e+07	3.29146e+07	5.71263e+07	4.03928e+07	-0.933542	-0.500059	15	37	15	512
Q1K6A2	Phenylalanyl-tRNA synthetase subunit beta	9.09808e+07	3.95892e+07	5.6365e+07	6.41052e+07	-1.20046	0.18564	12	38	12	508
P08978	60S ribosomal protein L28	1.55689e+08	7.09765e+07	9.1798e+07	9.14847e+07	-1.13325	-0.00493334	8	54	8	502
P54898	Protein arg-6, mitochondrial	7.76694e+07	6.55252e+07	8.88346e+07	6.24494e+07	-0.245297	-0.508435	16	48	16	502
Q7SFX6	Saccharopine dehydrogenase [NAD(+), L-lysine-forming]	1.34087e+08	7.13853e+07	1.46474e+08	6.63903e+07	-0.909466	-1.1416	9	42	9	501
V5ING7	Reticulon-like protein	2.46276e+07	2.78498e+07	1.9981e+07	2.6086e+07	0.177394	0.384648	4	15	4	497
Q7SFX0	NIMA-interacting protein TinC	1.25832e+07	1.37398e+07	7.11105e+06	1.72246e+07	0.126865	1.27633	5	19	5	497
Q7RV75	40S ribosomal protein S22	3.63311e+07	5.92218e+07	3.61824e+07	7.65389e+07	0.704924	1.0809	7	31	7	495
Q7RVP7	Fimbrin	2.412e+07	2.42377e+07	2.61839e+07	2.17444e+07	0.00702612	-0.268034	7	36	7	494
Q7RWF9	Seryl-tRNA synthetase	2.91158e+07	1.71702e+07	3.01557e+07	1.56674e+07	-0.761892	-0.944666	7	31	7	491
Q7S399	Protein disulfide-isomerase	8.86567e+07	5.71126e+07	8.45468e+07	5.38947e+07	-0.634421	-0.649606	16	48	16	489
Q9P748	Eukaryotic translation initiation factor 3 subunit F	3.26753e+07	4.80593e+07	3.5391e+07	2.66004e+07	0.556615	-0.411935	6	27	6	485
Q1K580	60S ribosomal protein L27	3.70347e+07	1.12074e+08	2.83918e+07	1.28878e+08	1.5975	2.18246	6	36	6	484
Q9P720	60S ribosomal protein L16	2.23691e+08	1.27406e+08	1.33173e+08	1.66513e+08	-0.812077	0.32233	15	74	15	482
Q7SGC9	Uncharacterized protein	1.04969e+07	8.85177e+06	1.46474e+07	1.69234e+07	-0.245924	0.208381	14	27	14	481
U9W326	KH domain RNA-binding protein, variant 2	2.85197e+07	3.03122e+07	4.22409e+07	3.2879e+07	0.0879399	-0.361475	12	34	12	477
Q7S463	Delta-12 fatty acid desaturase	3.99532e+07	2.92336e+07	3.19301e+07	1.11694e+07	-0.450682	-1.51537	7	34	7	473
P38672	Eukaryotic translation initiation factor 5A	1.38968e+08	8.01134e+07	1.10059e+08	1.23829e+08	-0.794635	0.170079	6	46	6	471
Q7RVY2	Electron transfer flavoprotein alpha-subunit	7.87328e+06	1.28048e+07	1.47712e+07	18688183	0.701646	0.339337	7	21	7	471
Q7RZ70	Coatomer subunit beta	4.66774e+07	1.35075e+07	2.28183e+07	1.38838e+07	-1.78896	-0.716786	8	22	8	470
Q7S1S3	Tyrosine--tRNA ligase	1.79522e+07	1.43593e+07	1.41058e+07	2.02025e+07	-0.322177	0.518245	7	18	7	467
Q7S118	Uncharacterized protein	1.44958e+07	2.00521e+07	1.45961e+07	4.34348e+07	0.468121	1.57326	5	22	5	465
Q7SC06	40S ribosomal protein S25	4.04614e+07	2.37285e+07	4.48141e+07	6.31521e+07	-0.769927	0.494877	6	23	6	461
Q871W6	Multiprotein-bridging factor 1	2.61068e+07	3.39532e+07	6.58391e+06	4.52689e+07	0.379122	2.7815	9	22	9	459
Q7S4F4	Mitochondrial peroxiredoxin PRX1	2.7826e+07	6.86064e+07	5.10431e+07	9.4985e+07	1.30191	0.895984	6	23	6	454
Q7SFW9	Uncharacterized protein	1.28687e+06	4.85457e+07	3.36906e+06	6.76969e+07	5.23741	4.32867	8	31	8	453
P11913	Mitochondrial-processing peptidase subunit beta	3.61463e+07	1.02991e+08	4.57125e+07	1.46052e+08	1.5106	1.67582	10	38	10	452
Q7SFX7	Inosine-5'-monophosphate dehydrogenase	2.41424e+07	1.79435e+07	2.63192e+07	1.8027e+07	-0.428111	-0.545952	4	20	4	449
Q7SDJ8	Thioredoxin	3.75274e+06	6.86135e+06	4.33317e+06	7336326	0.87055	0.759635	3	14	3	446
A7UWT5	Succinate dehydrogenase [ubiquinone] flavoprotein subunit, mitochondrial	1.73658e+07	2.83502e+07	1.48528e+07	4.6398e+07	0.707111	1.64332	9	29	9	445
Q7S1Y6	T-complex protein 1 subunit theta	3.392e+07	3.83482e+07	3.43459e+07	2.6006e+07	0.177021	-0.401292	13	30	13	442
Q1K4T0	Isoleucyl-tRNA synthetase	5.90799e+07	2.932e+07	5.03965e+07	2.84098e+07	-1.01078	-0.826934	14	42	14	441
Q7SCP6	Oxidoreductase	2.23349e+07	2.25638e+07	3.95779e+07	3.80214e+07	0.0147105	-0.0578837	5	22	5	437
V5IMG4	Cell division control protein 3	2.24526e+07	1.93574e+07	2.03271e+07	2.04061e+07	-0.214	0.00559181	7	29	6	436
Q1K7X3	Elongation factor Tu	8.1181e+07	5.15557e+07	8.55547e+07	4.65996e+07	-0.655009	-0.87653	10	41	10	434
P23231	Mitochondrial import receptor subunit tom70	1.11695e+07	1.90659e+07	1.16189e+07	2.75292e+07	0.771431	1.24449	10	24	10	434
Q1K934	Zuotin	4.51924e+07	3.39042e+07	4.05407e+07	4.48315e+07	-0.414614	0.145144	11	30	11	432
Q7SDQ8	26S protease regulatory subunit 7	1.29032e+07	1.74495e+07	1.72683e+07	1.86631e+07	0.435463	0.112064	6	24	6	432
Q9Y8H7	Spermidine synthase	6.56791e+07	2.6674e+07	3.05485e+07	2.8082e+07	-1.3	-0.121456	8	25	8	426
Q7S5P0	Translational activator	3.46524e+07	5.00018e+07	3.00557e+07	3.35219e+07	0.529026	0.157464	19	34	19	425
Q7SG39	Uncharacterized protein	9.74321e+06	1.43284e+07	1.57842e+07	2.06479e+07	0.556406	0.387519	7	23	7	418
U9W337	SsDNA binding protein	7.75011e+06	7.97341e+06	1.20372e+07	1.49302e+07	0.040981	0.310734	4	14	4	418
Q7SC30	2-oxoglutarate dehydrogenase E1 component	6.02336e+07	3.07629e+07	6.66559e+07	5.16363e+07	-0.969378	-0.368345	15	46	15	416
Q7S909	Rab GDP dissociation inhibitor	5.94428e+07	3.32233e+07	4.81152e+07	3.03068e+07	-0.839306	-0.666854	9	27	9	415
Q7S7F0	60S ribosomal protein L10	3.03392e+07	3.16981e+07	4.08645e+07	80924797	0.0632148	0.985733	8	30	8	414
V5ILA3	Tropomyosin		1.52822e+07	3.17927e+06	3.36334e+07	7.47879	3.40313	7	18	7	411
Q96TL5	Mitogen-activated protein kinase hog-1	8.78458e+06	1.17093e+07	1.65638e+07	3.51465e+06	0.414612	-2.23658	4	19	4	410
Q1K670	ATP-binding cassette sub-family F member 2	4.27946e+07	2.0476e+07	3.17454e+07	9.71245e+06	-1.06349	-1.70864	8	23	8	408
Q7S2R9	Eukaryotic translation initiation factor 3 subunit K	1.16619e+07	1.93713e+07	1.18852e+07	22653657	0.732119	0.930579	4	16	4	403
Q7RY84	Clustered mitochondria protein homolog	2.51779e+07	3.13841e+07	3.37144e+07	3.15408e+07	0.317875	-0.096146	11	28	11	401
V5IL01	Uncharacterized protein	8.23918e+07	3.67975e+07	8.04925e+07	8993478	-1.16289	-3.1619	5	29	5	401
Q7RXQ5	Pyridine nucleotide-disulfide oxidoreductase	8.02095e+06	1.87761e+07	1.5836e+07	2.33576e+07	1.22705	0.560681	5	15	5	396
P37210	Histone H2B	4.87967e+06	1.11913e+08	4.71586e+06	3.03332e+08	4.51945	6.00723	7	36	7	395
Q7S6W5	40S ribosomal protein S28	1.11095e+07	2.80558e+07	2.04502e+07	5.17528e+07	1.33651	1.33952	3	26	3	394
Q7SFD8	MICOS complex subunit mic60	8.41514e+07	2.0793e+07	3.27334e+07	2.27993e+07	-2.01689	-0.521774	9	16	9	394
V5IMU8	Uncharacterized protein	2.20172e+06	4.28856e+06	1.84299e+06	1.16216e+07	0.96186	2.65669	3	15	3	390
Q7SBR0	Uncharacterized protein	6.82961e+06	6.41069e+06	8.09661e+06	6.19075e+06	-0.091323	-0.387202	5	19	5	387
Q7RYK2	Uncharacterized protein	1.33331e+07	2.70355e+07	1.41417e+07	2.16231e+07	1.01985	0.612613	7	18	7	385
Q1K728	Asparagine synthetase 2	7.49512e+07	3.16042e+07	6.10626e+07	32443484	-1.24583	-0.91236	8	33	8	384
Q7SAT8	Actin cytoskeleton-regulatory complex protein pan-1	5.17412e+06	3.66223e+06	5.85514e+06	5.94149e+06	-0.498591	0.0211201	5	14	5	384
Q7S0B7	Glucosamine-fructose-6-phosphate aminotransferase	2.98307e+07	4.67764e+07	2.30777e+07	2.75005e+07	0.648981	0.252955	11	33	11	381
Q01369	Guanine nucleotide-binding protein subunit beta-like protein	9.7515e+07	2.51248e+07	8.62753e+07	2.83989e+07	-1.95652	-1.60311	10	34	10	380
Q7SHV2	Clathrin heavy chain	1.9428e+07	1.82412e+07	1.0487e+07	1.57028e+07	-0.0909419	0.582423	6	24	6	376
Q7RVB2	26S protease regulatory subunit 6B	8.18951e+06	9.69719e+06	1.29033e+07	9.9069e+06	0.24379	-0.381237	7	31	5	376
Q7RXM4	Coronin	1.57379e+07	9.23354e+06	2.15793e+07	1.70457e+07	-0.769291	-0.340239	8	25	8	375
Q7SHJ9	60S ribosomal protein L23	1.0247e+07	3.16178e+07	1.58281e+07	3.66125e+07	1.62554	1.20985	5	40	5	374
Q7SCN0	FK506-binding protein 4	2.65722e+07	3.5817e+07	2.85821e+07	5.20911e+07	0.43073	0.865926	7	24	7	373
Q7SFE7	NAD dependent epimerase/dehydratase	3.55553e+07	2.10729e+07	3.52902e+07	2.34698e+07	-0.754672	-0.588461	9	24	9	373
A7UWT0	Ribosomal L1 domain-containing protein 1	3.90079e+06	1.19792e+07	6.54044e+06	1.13049e+07	1.61869	0.78949	6	14	6	373
V5IQZ6	1,4-alpha-glucan branching enzyme, variant	1.99433e+07	1.66429e+07	1.36656e+07	1.08363e+07	-0.260998	-0.334677	6	17	6	371
Q7S7F1	60S ribosomal protein L30	3.15253e+06	7.64702e+06	5.913e+06	1.07908e+07	1.27839	0.867833	4	20	4	371
F5H9D4	Coproporphyrinogen III oxidase	4.16094e+07	1.94452e+07	2.92818e+07	1.39776e+07	-1.0975	-1.06689	9	28	9	370
V5IR71	Serine/threonine-protein kinase, variant	9.5244e+06	7.33443e+06	8.58399e+06	1.08175e+07	-0.376942	0.333645	7	20	7	369
Q7SE71	ATP synthase subunit 4, mitochondrial	2.17986e+07	3.02853e+07	2.33358e+07	4.34924e+07	0.474382	0.89822	7	30	7	366
Q1K877	Uncharacterized protein	1.34597e+07	7.1836e+06	1.26197e+07	7.80895e+06	-0.905864	-0.692476	6	28	6	362
Q7SF19	Short-chain dehydrogenase/reductase SDR	8.4783e+06	4.57896e+06	6.0146e+06	9.87185e+06	-0.888755	0.714851	4	16	4	359
V5IN02	Uncharacterized protein		5.87672e+06	5.17926e+06	1.35708e+07	5.78493	1.38968	4	15	4	357
Q1K5S6	Eukaryotic release factor 1	8.59544e+06	7.34118e+06	1.17851e+07	9604760	-0.22756	-0.295143	3	11	3	357
Q7S3Z6	Fumarate hydratase	2.68359e+07	2.06076e+07	1.18299e+07	2.32921e+07	-0.38099	0.977399	7	23	7	354
Q7SH14	Elongation factor G, mitochondrial	2.25987e+07	4.28039e+06	1.13693e+07	5.7603e+06	-2.40042	-0.980926	6	17	6	353
P07041	Histone H3	2.37126e+07	9.27708e+07	1.4984e+07	8.589e+07	1.96802	2.51907	4	19	4	350
Q7SD58	Uncharacterized protein	1.28671e+06	3.23302e+07	694822	4.94036e+07	4.65113	6.15183	3	12	3	350
Q1K609	Lysine--tRNA ligase	3.49033e+07	1.57516e+07	2.77328e+07	2.04121e+07	-1.14787	-0.442167	8	37	8	350
Q7RWR0	Ubiquitin-activating enzyme E1 1	2.01484e+07	1.70953e+07	2.07431e+07	1.46483e+07	-0.237068	-0.501902	5	18	5	348
Q1K5Z3	3-hydroxy-3-methylglutaryl coenzyme A synthase	5.42589e+07	4.36049e+07	6.45218e+07	4.01628e+07	-0.31537	-0.683924	4	28	4	342
Q7SF75	Glucokinase	1.39902e+07	2.83946e+06	2.41224e+07	2.58451e+06	-2.30073	-3.22241	5	15	5	340
Q7RV01	E3 ubiquitin-protein ligase	2.25698e+07	3.92756e+07	2.7966e+07	2.86893e+07	0.799241	0.0368413	11	31	11	337
V5ILQ3	Merozoite capping protein-1, variant	1.17293e+07	6.39665e+06	1.25868e+07	1.00364e+07	-0.87473	-0.326678	4	11	4	333
Q7S4I8	Argininosuccinate lyase	5.1092e+07	2.75548e+07	4.53369e+07	19265746	-0.890793	-1.23465	13	30	13	332
Q7S028	Coatomer subunit alpha	3.02391e+07	2.1421e+07	2.95888e+07	18948300	-0.49739	-0.642983	12	31	12	332
Q7SF34	Obg-like ATPase 1	3.6355e+07	2.42116e+07	5.39097e+07	3.16434e+07	-0.586456	-0.768641	8	21	8	328
P28299	Isocitrate lyase	1.00475e+07	7.95898e+06	1.01629e+07	1.21621e+07	-0.336183	0.259079	6	22	6	327
V5IM39	Uncharacterized protein	2.00483e+06	1.9425e+06	2.41615e+06	5.5311e+06	-0.0455608	1.19486	4	11	4	327
Q7SAN8	Carnitine acetyl transferase	3.53046e+07	1.12191e+07	4.25772e+07	1.13336e+07	-1.6539	-1.90948	9	23	9	325
Q873A1	Protein transport protein sec31	8.61348e+06	2.77067e+06	9.15831e+06	4.29807e+06	-1.63636	-1.09139	5	17	5	324
Q9HE26	rRNA 2'-O-methyltransferase fibrillarin	2.07942e+06	4.75135e+07	6.21253e+06	5.26673e+07	4.51408	3.08366	8	24	8	323
Q7SFL6	Uncharacterized protein		8.25182e+06	449076	1.90431e+07	6.31358	5.40616	3	13	3	323
Q7RVS9	Phosphoenolpyruvate carboxykinase (ATP)	8.49133e+06	4.8359e+06	9.17372e+06	6.38378e+06	-0.812206	-0.523095	4	13	4	323
Q7RX32	Translation initiation factor eIF-2B alpha subunit	7.82698e+06	1.17533e+07	9.31468e+06	8.40437e+06	0.586536	-0.148367	4	15	4	322
Q7RVL0	GTP-binding nuclear protein GSP1/Ran	1.53401e+08	4.29651e+07	1.81864e+08	22233270	-1.83607	-3.03206	4	27	4	321
Q7S4K0	Alpha-amylase	7.72064e+06	1.35923e+07	1.14983e+07	1.73554e+07	0.816	0.59397	3	13	3	321
Q7SCQ0	Phospho-2-dehydro-3-deoxyheptonate aldolase	4.24376e+07	3.73174e+07	4.99474e+07	4.04755e+07	-0.185497	-0.303361	5	24	4	320
Q7S903	Proteasome subunit alpha type	1.04548e+07	1.67916e+07	1.34696e+07	1.70261e+07	0.683579	0.338039	6	16	6	316
Q7S016	Actin binding protein	2.43692e+07	1.34924e+07	2.00649e+07	1.32749e+07	-0.852913	-0.595974	10	27	10	316
Q1K933	L-aminoadipate-semialdehyde dehydrogenase large subunit	4.1166e+07	1.63152e+07	4.61093e+07	2.9439e+07	-1.33524	-0.64733	10	26	10	314
A7UWA9	Uncharacterized protein	1.12415e+06	2.64099e+06	1.98527e+06	9.68227e+06	1.23224	2.28601	7	18	7	314
V5IQK6	Uncharacterized protein	1.25555e+07	9.52902e+07	1.56375e+07	6.44216e+07	2.92401	2.04254	3	15	3	313
Q6MFP4	Eukaryotic translation initiation factor 3 subunit G	2.29431e+07	2.67556e+07	1.94496e+07	3.38206e+07	0.221777	0.798163	7	23	7	313
Q1K5I1	Protein arginine methyltransferase RmtB	1.42594e+07	7.57114e+06	1.32815e+07	8.34439e+06	-0.913332	-0.670542	5	13	5	313
Q1K8U3	Uncharacterized protein	1.03063e+06	4.46706e+06	299708	1.8121e+07	2.1158	5.91796	3	14	3	310
Q7SDU1	Peroxisomal membrane protein	3.4968e+07	1.08784e+07	3.19209e+07	7.08851e+06	-1.68457	-2.17095	5	15	5	310
Q7SHU9	ATP-dependent (S)-NAD(P)H-hydrate dehydratase	3.81864e+06	4.68463e+06	3.585e+06	9.04635e+06	0.294876	1.33536	3	14	3	309
V5IL53	Hydroxyacylglutathione hydrolase, variant 4	1.3767e+07	4.28895e+06	1.57072e+07	5.02837e+06	-1.68252	-1.64326	4	17	4	308
Q7RZV2	CTP synthase	2.94683e+07	3.06204e+07	2.49336e+07	2.48725e+07	0.0553269	-0.0035442	6	18	6	307
Q7S3C4	Transcription elongation factor spt5	1.18486e+07	4.49732e+06	1.31857e+07	7.37077e+06	-1.39758	-0.839091	8	15	8	306
Q7S8J0	Eukaryotic translation initiation factor 2 alpha subunit	4.12722e+07	3.3867e+07	4.94531e+07	3.04273e+07	-0.285292	-0.700693	7	22	7	305
O60045	Peptidyl-prolyl cis-trans isomerase ssp-1	2.95277e+06	1.14993e+07	2.05912e+06	1.72389e+07	1.9614	3.06557	3	13	3	305
Q7SD02	Translation initiation factor RLI1	1.76616e+07	1.94051e+07	2.17964e+07	2.14374e+07	0.135815	-0.0239599	8	26	8	303
Q7S8Z9	Methyltransferase	1.22403e+07	1.72833e+07	6.52765e+06	8.49004e+06	0.497746	0.379208	6	14	6	303
Q7S222	Glycosidase	3.3781e+06	6.16649e+06	2.45655e+06	9.58869e+06	0.868236	1.9647	4	10	4	302
P27770	40S ribosomal protein S17	2.63317e+07	3.90647e+07	2.18901e+07	7.27925e+07	0.569064	1.73351	6	34	6	299
Q7S9Y9	Eukaryotic translation initiation factor 3 subunit H	3.94749e+07	2.18566e+07	3.88751e+07	3.1086e+07	-0.852867	-0.322581	8	26	8	299
V5IRL0	Non-specific serine/threonine protein kinase	1.05888e+07	7.55263e+06	1.10289e+07	8.2846e+06	-0.487482	-0.41278	5	16	5	298
V5ILM7	RNA cytidine acetyltransferase	8.42523e+06	8.0837e+06	8.96391e+06	9.6962e+06	-0.0596999	0.113292	9	20	9	296
Q7SF45	Calreticulin	1.84142e+07	1.32778e+07	8.66449e+06	1.72243e+07	-0.471804	0.991262	6	22	6	294
Q7RXU8	Rho-type GTPase	1.81797e+07	3.35853e+07	2.11329e+07	3.44842e+07	0.885503	0.706443	4	25	4	292
Q7S558	Rubredoxin-NAD(+) reductase	3.6742e+07	1.75718e+07	3.24471e+07	1.72623e+07	-1.06417	-0.91046	8	21	8	292
Q7S943	Uncharacterized protein	1.43851e+07	1.05231e+07	1.01769e+07	8.32824e+06	-0.45101	-0.289217	5	13	5	292
Q7SDY1	Cytoskeleton assembly control protein Sla2	5.86473e+07	2.8376e+07	2.98722e+07	4.34086e+07	-1.04739	0.53918	4	13	4	291
F5HFM2	DNA-directed RNA polymerase subunit	2.74462e+06	6.93999e+06	7.68633e+06	8514626	1.33833	0.147647	10	21	9	288
Q7S3G1	40S ribosomal protein S20	6.59602e+07	1.57269e+07	4.16155e+07	3.26261e+07	-2.06836	-0.351093	5	21	5	287
Q1K5C3	Threonine synthase	3.65202e+07	2.28336e+07	3.74575e+07	2.2031e+07	-0.677538	-0.76572	7	17	7	287
Q8X132	Histone H2A	1.62575e+07	1.86786e+08	2.82098e+06	1.03593e+08	3.52221	5.19858	3	16	3	286
Q7S394	Aminopeptidase	3.61005e+07	8.60166e+06	3.6837e+07	9.17867e+06	-2.06933	-2.0048	11	20	11	286
Q7S8Q8	Electron transfer flavoprotein beta-subunit	1.55815e+07	1.48625e+07	2.7566e+07	2.49599e+07	-0.068159	-0.143278	7	25	7	285
V5IRA3	Uncharacterized protein	6.29348e+06	1.32993e+07	2.195e+07	1.64153e+07	1.07942	-0.419182	4	14	4	285
P87253	Protein kinase C-like	1.98994e+07	9.57701e+06	2.05705e+07	1.38412e+07	-1.05508	-0.571606	6	15	6	284
Q7RYW2	Asparaginyl-tRNA synthetase	2.81906e+07	2.75614e+07	3.6841e+07	2.30238e+07	-0.0325641	-0.67819	12	29	12	280
V5IR38	Casein kinase I isoform delta, variant 2	1.234e+07	1.45234e+07	1.05152e+07	1.64576e+07	0.235042	0.646277	9	25	9	280
Q7S3U4	Gld1	4.02604e+07	2.53057e+07	5.9164e+07	3.80585e+07	-0.669899	-0.636499	9	22	9	279
Q1K6W4	Uncharacterized protein	2.01999e+07	1.10985e+07	2.39175e+07	1.33502e+07	-0.863979	-0.841204	11	16	11	276
Q7RYW6	Cysteine synthase 1	7.56562e+06	4.02616e+06	1.37182e+07	6.53325e+06	-0.910055	-1.07022	4	10	4	276
Q92247	Putative oxidoreductase bli-4, mitochondrial	5.10918e+06	4.3521e+06	5.84452e+06	1.05256e+07	-0.231382	0.848751	4	13	4	275
Q7SCU3	KH domain RNA binding protein	8.27963e+06	7.18635e+06	1.69879e+07	1.16331e+07	-0.204307	-0.546265	7	16	7	273
Q7S696	Uncharacterized protein	7.54076e+06	1.09246e+07	6.0324e+06	5.32931e+06	0.534795	-0.178783	4	16	4	273
Q1K8P1	5-methyltetrahydropteroyltriglutamate-homocysteine methyltransferase	3.91626e+07	2.39238e+07	3.50934e+07	2.60802e+07	-0.711033	-0.428247	10	25	10	271
Q7S8C4	Lon protease homolog, mitochondrial	3.70023e+06	6.59133e+06	5.71673e+06	6.23461e+06	0.832956	0.125108	6	18	6	271
Q7RYV5	Translationally-controlled tumor protein homolog	7.9147e+07	4.33263e+07	4.15804e+07	3.34352e+07	-0.869294	-0.314539	5	29	5	270
Q7SHN7	Fumarate reductase Osm1	3.70673e+07	1.87456e+07	3.4001e+07	1.23758e+07	-0.983591	-1.45806	8	25	8	270
Q7SI16	ATP synthase subunit d, mitochondrial	992359	4.03244e+07	3.69863e+06	4.65428e+07	5.34465	3.6535	5	18	5	269
U9WGI5	Malate dehydrogenase	1.51324e+07	1.4454e+07	1.45366e+07	1.67439e+07	-0.0661708	0.203939	7	28	6	269
Q7SEK4	Eukaryotic translation initiation factor 2 gamma subunit	5.1356e+07	2.04683e+07	4.38165e+07	15098555	-1.32714	-1.53706	5	15	5	268
Q01278	V-type proton ATPase subunit E	9.83249e+06	1.38135e+07	8.18155e+06	1.90756e+07	0.49045	1.22128	8	18	8	266
Q7SES6	L-lactate dehydrogenase	8.35548e+06	1.37311e+07	1.56385e+07	10899314	0.716654	-0.520866	3	13	3	265
Q7S9H5	Uncharacterized protein	8.31027e+06	6.73952e+06	9.04987e+06	3.48794e+06	-0.30225	-1.37552	3	9	3	265
Q7S465	T-complex protein 1 subunit beta	2.55309e+06	1.04759e+07	9.56177e+06	5.7371e+06	2.03675	-0.736957	4	14	4	258
Q7RWH9	Phosphoserine aminotransferase	1.26229e+07	1.30189e+07	1.9487e+07	6.51154e+06	0.0445688	-1.58144	4	16	4	257
Q7S5J9	Uncharacterized protein		7.67651e+06	4.08074e+06	3.49685e+07	6.04936	3.09915	5	14	5	254
Q7RZG9	Uncharacterized protein		1.8616e+07	1.51706e+06	2.3373e+07	7.37887	3.94549	5	12	5	254
Q07335	Mitochondrial import receptor subunit tom22	7.24974e+06	1.15536e+07	4.23099e+06	5.38625e+06	0.672335	0.348288	4	12	4	254
Q9C2B9	60S ribosomal protein L38	4.30929e+06	2.42602e+07	1.47786e+07	7.3851e+07	2.49307	2.32111	3	13	3	252
V5IL20	Ser/Thr protein phosphatase	1.03918e+07	8.52838e+06	9.0014e+06	1.97098e+07	-0.285101	1.1307	8	24	8	252
V5INS2	Protein phosphatase 2C isoform gamma	2.17008e+07	5.02078e+06	2.02235e+07	6.9522e+06	-2.11177	-1.54049	6	11	6	251
F5HES1	Aminotransferase	1.48177e+07	1.40396e+07	1.59563e+07	1.41776e+07	-0.0778189	-0.170516	4	15	4	250
P31540	Heat shock protein hsp98	2.85205e+07	1.27069e+07	2.59459e+07	1.01406e+07	-1.16639	-1.35537	7	18	7	250
Q1K5I3	Acetolactate synthase small subunit	3.00323e+07	1.31313e+07	4.21619e+07	9.24027e+06	-1.19351	-2.18993	5	20	5	250
P38675	Cystathionine gamma-synthase	3.94366e+06	2.80023e+06	2.54472e+06	3.5673e+06	-0.493987	0.487327	3	11	3	250
Q1K779	Branched-chain-amino-acid aminotransferase	2.73826e+07	1.16341e+07	3.24226e+07	1.41099e+07	-1.23489	-1.20029	6	22	6	247
Q7SAN7	RSC complex subunit	1.15912e+07	5.79816e+06	7.3946e+06	8.06982e+06	-0.999358	0.126065	9	19	9	245
Q7S2R7	T-complex protein 1 subunit zeta	1.10447e+07	1.09323e+07	1.5269e+07	9.55001e+06	-0.014757	-0.677033	6	17	6	242
Q1K4V9	Mitochondrial carrier protein	1.15723e+07	4.07053e+07	3.15126e+07	6.12951e+07	1.81454	0.959841	8	20	8	240
Q7S8R8	26S proteasome regulatory subunit rpn-1	1.72854e+07	3.18285e+07	1.39685e+07	2.3995e+07	0.880763	0.780559	7	15	7	238
Q7S8Q7	Zinc finger protein gcs1	2.52312e+06	5.31043e+06	6.94063e+06	8.8585e+06	1.07362	0.351997	7	12	7	237
Q7SA59	Uncharacterized protein	2.89454e+07	2.44075e+07	3.25738e+07	2.8653e+07	-0.246008	-0.185024	5	18	5	236
P22572	Carbamoyl-phosphate synthase arginine-specific small chain, mitochondrial	1.84005e+07	2.38973e+07	2.22509e+07	2.63098e+07	0.377103	0.241733	7	15	7	233
P20080	FK506-binding protein 1A	3.09992e+07	5.33349e+07	3.55872e+07	1.31493e+07	0.782848	-1.43637	6	24	6	231
Q7SGW2	Ran GTPase activating protein 1	1.03347e+07	9.21825e+06	3.16907e+07	5.65924e+06	-0.164928	-2.48538	7	18	7	231
Q1K5G2	Vesicular-fusion protein SEC18	3.61191e+07	4.40672e+07	4.61769e+07	2.9462e+07	0.286945	-0.648317	5	12	5	230
Q7S604	Adenylosuccinate synthetase	2.50425e+07	1.74478e+07	3.33438e+07	1.94939e+07	-0.521338	-0.774396	5	16	5	228
Q7S699	Branched-chain-amino-acid aminotransferase	2.26556e+07	1.40437e+07	2.24881e+07	3731050	-0.689946	-2.59151	4	11	4	227
Q7RZE9	3'-phosphoadenosine 5'-phosphatase isoform B	1.50303e+07	8.66951e+06	2.28352e+07	9.73012e+06	-0.793848	-1.23073	5	15	5	225
Q7SFY2	NADH-cytochrome b5 reductase 2	2.38125e+07	1.31037e+07	4.18327e+07	2.61239e+07	-0.86175	-0.679262	9	22	9	223
Q7RWB7	Prolyl-tRNA synthetase	2.76769e+07	1.33869e+07	2.06691e+07	7.14562e+06	-1.04786	-1.53235	7	25	7	223
Q7RYQ4	Non-specific serine/threonine protein kinase	5.74902e+06	4.68716e+06	6.47345e+06	6.71545e+06	-0.294603	0.0529492	4	14	4	223
V5IQY5	Succinate dehydrogenase [ubiquinone] iron-sulfur subunit, mitochondrial	1.64402e+06	1.91136e+07	2.32402e+06	3.51956e+07	3.5393	3.9207	8	19	8	221
Q7SE42	Transcription factor	9.82641e+06	3.81314e+06	1.00821e+07	9.62322e+06	-1.36569	-0.0671993	8	12	8	221
V5INR8	40S ribosomal protein S30	2.26077e+06	1.75606e+07	3.52392e+06	4.37809e+07	2.95746	3.63505	4	16	4	218
V5IPU5	Uncharacterized protein	3.25918e+06	6.49056e+06	3.58243e+06	8.02004e+06	0.993837	1.16267	8	13	8	218
F5HCG6	26S protease regulatory subunit 4	1.05843e+07	1.96292e+07	1.10295e+07	8213696	0.891067	-0.425259	7	16	7	217
Q7RX47	Trehalose-phosphatase	1.71688e+07	1.07898e+07	1.73584e+07	6.24807e+06	-0.670119	-1.47415	8	15	8	216
Q7SDN0	DNA-directed RNA polymerase subunit	7.06657e+06	4.59364e+06	8.50463e+06	4.67821e+06	-0.621371	-0.862293	6	12	5	216
Q7S5I8	Eukaryotic translation initiation factor 2A	1.80211e+07	1.61674e+07	1.98627e+07	7.30258e+06	-0.156601	-1.44358	7	16	7	215
V5ILY7	Protein kinase gsk3, variant	3.80183e+07	2.82393e+07	3.67746e+07	2.86165e+07	-0.428991	-0.361863	8	23	8	212
Q7SG49	Uncharacterized protein	5.357e+06	9.74256e+06	6.29398e+06	1.29446e+07	0.862876	1.04031	4	13	4	211
Q9P4Z1	E3 ubiquitin-protein ligase TOM1-like	5.58006e+06	5.6309e+06	4.60248e+06	1.119e+07	0.0130848	1.28172	8	14	8	210
Q7S2C4	Rho-GTPase-activating protein 8	5.7581e+06	4.51173e+06	5.73155e+06	6.32211e+06	-0.351912	0.141481	4	11	4	210
Q7SBX5	Uncharacterized protein	3.10646e+06	1.48932e+06	2.7422e+06	7.67543e+06	-1.06061	1.48491	4	10	4	209
Q7S1F9	DnaJ family protein	5.35981e+06	5.90642e+06	4.31102e+06	1.03276e+07	0.140102	1.26041	6	19	6	208
V5IKR9	Casein kinase 1b, variant	7.46007e+06	1.03416e+07	5.78257e+06	5.49586e+06	0.471195	-0.0733659	4	16	4	207
Q7RW14	Neuronal-specific septin-3	4.44527e+07	2.66453e+07	2.72603e+07	2.43369e+07	-0.738391	-0.163651	7	21	7	206
Q8WZY4	26S proteasome regulatory subunit rpn-8	8.49927e+06	1.9596e+07	7.57221e+06	4.53652e+06	1.20515	-0.739128	7	12	7	205
Q7SFM2	2-isopropylmalate synthase	2.0105e+07	1.02507e+07	1.76303e+07	1.35154e+07	-0.97184	-0.383451	5	15	5	204
V5IN65	Phosphoglycerate mutase family domain-containing protein, variant	1.0361e+07	5.47781e+06	7.69198e+06	5.23622e+06	-0.919486	-0.55483	5	8	5	204
V5IQ66	Benzoate 4-monooxygenase cytochrome P450	5.54493e+06	6.16295e+06	5.78383e+06	6772988	0.152451	0.227768	3	8	3	201
Q1K7H5	Cell division control protein 12	3.92028e+07	1.92554e+07	4.42991e+07	1.66316e+07	-1.02569	-1.41335	10	24	9	200
Q7SH15	Homoisocitrate dehydrogenase	1.23212e+07	8.49794e+06	1.23102e+07	6.86133e+06	-0.535963	-0.843294	7	14	7	197
Q7S3A4	Dyp-type peroxidase	9.54967e+06	5.6016e+06	1.5658e+07	8.5206e+06	-0.769613	-0.877871	8	13	8	196
V5IKW9	Cullin binding protein CanA, variant 2	1.63885e+06	1.08891e+07	2.047e+06	8.93986e+06	2.73212	2.12674	8	12	8	194
Q7S715	Phospho-2-dehydro-3-deoxyheptonate aldolase	1.85053e+07	7.384e+06	9.53832e+06	8.27009e+06	-1.32547	-0.205833	4	15	3	194
Q7S1P4	Ribosome biogenesis protein	9.19816e+06	4.96196e+06	1.15511e+07	5.57129e+06	-0.890434	-1.05195	3	7	3	194
Q7SC51	Zinc-binding alcohol dehydrogenase	8.50959e+06	2.13822e+06	1.24938e+07	2.26858e+06	-1.99268	-2.46135	4	9	4	192
Q1K554	RNA binding domain-containing protein	3.62539e+06	1.33949e+06	2.68331e+06	1.2438e+07	-1.43645	2.21267	4	10	4	191
Q7SEK6	Uncharacterized protein	1.23618e+06	6.33791e+06	3.87079e+06	7.95744e+06	2.35812	1.03968	5	10	5	191
A7UWE4	Hsc70 cochaperone		2.06255e+06	664816	6.26072e+06	4.50988	3.2353	3	8	3	191
Q1K4S3	Hexose transporter HXT13	1.83898e+07	2.21202e+07	2.0876e+07	3.61222e+07	0.266463	0.79104	3	17	3	190
Q1K5I2	Ornithine carbamoyltransferase	1.97213e+07	1.22253e+07	2.56985e+07	1.2747e+07	-0.689886	-1.01153	5	18	5	189
Q7SHX3	2-methylcitrate dehydratase	2.35874e+07	8.47711e+06	2.13953e+07	1.01444e+07	-1.47637	-1.07661	5	17	5	189
Q7RXV8	Mitochondrial large ribosomal subunit YmL35	6.25747e+06	9.77521e+06	7.07345e+06	4.09684e+06	0.643548	-0.787904	5	11	5	189
Q7SE79	Translation factor sui1	4.53675e+06	8.24965e+06	1.30862e+07	7.59704e+06	0.862675	-0.784534	4	11	4	188
Q7S663	Uncharacterized protein	4.9191e+06	1.18543e+07	1.12355e+07	6.6272e+06	1.26894	-0.761595	5	12	5	187
Q7SG21	BAP31 domain-containing protein	1.55399e+07	1.08178e+07	1.83815e+07	5.84317e+06	-0.52256	-1.65343	3	15	3	187
Q7SH78	26S proteasome non-ATPase regulatory subunit 12	1.66438e+07	1.20663e+07	2.18853e+07	6.5448e+06	-0.463999	-1.74154	4	18	4	184
Q1K930	Mitochondrial import inner membrane translocase subunit TIM44	3.16256e+06	1.28057e+06	3.19434e+06	1.92398e+06	-1.30431	-0.731422	4	7	4	184
Q7RY53	Aldose reductase	9.2413e+06	1.2716e+07	1.48668e+07	1.43253e+07	0.460476	-0.053534	7	13	7	183
Q7SAS0	Nuclear and cytoplasmic polyadenylated RNA-binding protein pub1	8.66215e+08	2.19154e+08	9.51587e+08	1.29111e+07	-1.98278	-6.20365	6	13	6	183
V5INV6	BAR domain-containing protein, variant	2.22831e+06	6.93427e+06	3.39055e+06	1.17462e+07	1.63779	1.7926	3	5	3	183
Q7SA44	Mannitol-1-phosphate 5-dehydrogenase	9.08206e+06	4.41964e+06	8.14197e+06	7.08291e+06	-1.03909	-0.201035	6	13	6	183
P38669	Tubulin alpha-B chain	9.22222e+06	9.35091e+06	9.63107e+06	9.59396e+06	0.019993	-0.00556945	5	11	4	181
Q7S8S4	Arf GTPase-activating protein	5.21155e+06	3.81811e+06	5.51372e+06	6.56026e+06	-0.448852	0.250727	4	14	4	181
Q7S8I2	ABC transporter		1.53693e+06	1.07525e+06	1.57055e+06	3.735	0.546591	3	5	3	181
Q7SB62	Eukaryotic translation initiation factor 3 subunit L	3.38339e+07	1.61544e+07	4.04101e+07	1.57434e+07	-1.06654	-1.35997	4	15	4	179
F5H8U4	GTP-binding protein ypt3	1.52705e+07	1.39702e+07	1.68693e+07	6.24425e+06	-0.128393	-1.4338	4	17	4	179
Q7S4Z8	DnaJ domain-containing protein	3.93815e+06	4.01762e+06	3.37619e+06	4.29656e+06	0.0288222	0.347788	3	11	3	179
Q7S7H9	Vacuolar sorting protein 1	8.51321e+06	8.37144e+06	1.32401e+07	1.05436e+07	-0.024228	-0.328545	6	12	6	178
V5IP60	Uncharacterized protein	9.17047e+06	1.05738e+07	6.52929e+06	5.90086e+06	0.205426	-0.146002	4	8	4	178
Q7SGV2	MRS7 family protein	2.93776e+06	2.76601e+06	3.51776e+06	2.78815e+06	-0.086909	-0.335348	3	8	3	178
Q1K910	Phosphoribosylaminoimidazole-succinocarboxamide synthase	1.06134e+07	1.41663e+07	1.38379e+07	1.04888e+07	0.416573	-0.399772	4	11	4	177
Q873E8	Glutathione reductase	2.9655e+07	5.9658e+06	2.02091e+07	6.68359e+06	-2.31349	-1.59631	7	14	7	177
Q1K698	Glutamyl-tRNA synthetase	3.50838e+07	1.66348e+07	2.8246e+07	2.45464e+07	-1.0766	-0.202538	10	19	10	176
Q1K8F7	ATP-dependent RNA helicase cyt-19, mitochondrial	1.80041e+07	1.84667e+07	7.36806e+06	1.93139e+07	0.0366025	1.39029	7	15	7	176
Q1K789	Aconitate hydratase, mitochondrial	1.48279e+07	1.32981e+07	1.76463e+07	1.09045e+07	-0.157089	-0.69445	6	18	5	176
P15937	Acetyl-CoA hydrolase	6.20536e+06	9.47541e+06	1.21707e+07	9.16033e+06	0.610672	-0.409943	3	10	3	175
Q1K949	Uncharacterized protein	1.32216e+07	4.82188e+06	6.78401e+06	7.03312e+06	-1.45523	0.0520283	4	8	4	175
Q8X182	Catalase-peroxidase	1.60165e+07	1.74158e+07	1.40673e+07	6.39743e+06	0.120837	-1.13678	8	18	8	175
Q7SAR4	Endoglucanase B		4.61412e+06		6.1151e+06	5.59834	6.06652	5	7	5	175
Q1K5X9	Imidazole glycerol phosphate synthase hisHF	1.56814e+07	9.15283e+06	1.96198e+07	4.74321e+06	-0.776763	-2.04837	8	19	8	175
Q7S7P1	Poly(A)+ RNA export protein	891177	2.86571e+06	1.56393e+06	5.22924e+06	1.68511	1.74142	4	8	4	174
Q7RXH0	Phosphorylcholine transferase	1.32292e+06	1.53695e+06	1.86292e+06	1.32349e+06	0.21635	-0.493223	3	9	3	174
Q7SH45	PWWP domain-containing protein	4.35677e+06	6.74011e+06	3.22615e+06	8.87681e+06	0.629514	1.46023	6	11	6	173
Q7RYY4	Peptidyl-prolyl cis-trans isomerase pin4	6.78096e+06	3.63439e+06	7.33787e+06	2.56301e+06	-0.899779	-1.51752	3	6	3	173
Q7SED5	Glycogen debranching enzyme	2.57406e+07	1.46909e+07	2.42609e+07	1.76231e+07	-0.809119	-0.461164	6	15	6	172
Q7SF03	NADPH dehydrogenase	1.00462e+07	7.01819e+06	9.63449e+06	9.89865e+06	-0.517482	0.0390235	5	12	5	172
Q7S2S6	T-complex protein 1 subunit eta	7.0221e+06	2.33299e+07	9.93604e+06	9.41135e+06	1.7322	-0.07827	7	11	7	172
Q7SDT4	Delta-1-pyrroline-5-carboxylate dehydrogenase	7.60591e+06	5.13421e+06	1.04501e+07	4.6673e+06	-0.566979	-1.16286	4	9	4	171
Q7RZE3	Assimilatory sulfite reductase	2.14655e+07	1.91045e+07	1.57554e+07	2.41104e+07	-0.168105	0.613814	7	18	7	170
Q1K6R5	Uncharacterized protein	6.4361e+06	5.22513e+06	5.76273e+06	6.56727e+06	-0.300719	0.188541	4	5	4	170
Q7S156	60S ribosomal protein L33	6.8593e+07	9.98581e+07	8.27089e+07	113012003	0.541817	0.450362	6	22	6	169
Q7RZC2	Homoserine dehydrogenase	2.15146e+07	1.95374e+07	2.60599e+07	1.66067e+07	-0.139079	-0.650064	5	14	5	169
V5IKQ3	C-1-tetrahydrofolate synthase	2.86845e+07	7.252e+06	2.76121e+07	7.01612e+06	-1.98382	-1.97656	13	18	13	169
Q9C2I5	Ribosome biogenesis protein ytm1	1.86027e+06	4.9516e+06	3.64674e+06	5.532e+06	1.41238	0.601192	4	6	4	169
Q7S2T4	L-xylulose reductase	3.03848e+07	1.66735e+07	3.28777e+07	1.05968e+07	-0.865795	-1.63348	5	10	5	168
Q1K6R7	Uncharacterized protein	769726	9.45001e+06	797003	1.0215e+07	3.6179	3.67996	4	10	4	168
P38681	Nitrite reductase [NAD(P)H]	1.74833e+07	8.13656e+06	1.32067e+07	8.75138e+06	-1.10349	-0.593693	10	13	10	168
V5INK3	Mitochondrial DNA replication protein YHM2	2.37392e+07	1.32693e+07	2.29367e+07	2.012e+07	-0.839178	-0.189028	4	10	4	167
Q7S931	Eukaryotic translation initiation factor 3 subunit J	2.80443e+07	1.87196e+07	3.54895e+07	1.74322e+07	-0.583156	-1.02563	5	14	5	166
Q1K6L0	MSP domain-containing protein	3.0685e+06	9.39153e+06	2.97376e+06	1.31493e+07	1.61383	2.14463	3	10	3	166
Q7S908	Nucleolar GTP-binding protein 1	2.12137e+07	1.11776e+07	1.49421e+07	7.04428e+06	-0.924387	-1.08486	7	12	7	166
V5IQ94	Arp2/3 complex 34 kDa subunit	1.15046e+07	8.20778e+06	2.3059e+07	6.89823e+06	-0.487145	-1.74103	5	10	5	165
Q7RXN8	DNAJ domain-containing protein	4.21397e+06	5.18431e+06	9.1779e+06	6.17801e+06	0.298974	-0.571022	6	12	6	165
V5IQL3	Uncharacterized protein	5.78293e+06	6.35951e+06	6.29185e+06	9.92597e+06	0.137115	0.657725	4	13	4	163
Q7RZF8	Uncharacterized protein	8.78525e+06	6.33666e+06	5.6432e+06	4.70483e+06	-0.47136	-0.262369	7	9	7	162
P78712	Actin-related protein 3	4.14875e+06	3.90474e+06	4.4359e+06	2.38572e+06	-0.0874516	-0.894802	3	9	3	162
Q7S830	Methylenetetrahydrofolate reductase	8.24808e+06	8.37859e+06	5.08717e+06	9.8295e+06	0.0226485	0.950255	6	9	6	161
Q7S8C6	Acyl-CoA desaturase	4.30903e+06	7.59455e+06	5.83703e+06	9.80156e+06	0.817602	0.747778	4	10	4	161
Q1K6U2	Gamma-glutamyl phosphate reductase	1.42991e+07	2.97201e+06	2.40602e+07	3.90214e+06	-2.26641	-2.62431	5	9	5	161
V5IMJ8	Eukaryotic translation initiation factor 2 beta subunit	1.11468e+07	3.24078e+06	6.81563e+06	4.75599e+06	-1.78222	-0.519103	4	10	4	160
Q01284	Nitronate monooxygenase	7.81369e+06	3.99059e+06	4.81996e+06	4.46033e+06	-0.969403	-0.111872	7	15	7	160
Q9P3I3	Acetylornithine aminotransferase, mitochondrial	5.59195e+06	3.65394e+06	9.09345e+06	6.53168e+06	-0.613898	-0.477374	4	13	4	159
Q01290	V-type proton ATPase subunit a	5.11964e+06	8.66261e+06	4.72742e+06	9.493e+06	0.75876	1.00581	3	8	3	158
Q7SDF8	Uncharacterized protein	4.02902e+06	4.03129e+06	3.97601e+06	5.4787e+06	0.000810755	0.462509	5	10	5	158
V5IM93	DNA topoisomerase 2, variant	556051	1.73323e+06	256418	4.39851e+06	1.64018	4.10045	4	5	4	158
P38668	Tubulin alpha-A chain	1.80251e+07	1.46162e+07	1.97207e+07	1.12509e+07	-0.302445	-0.809672	4	10	3	157
Q1K6W9	Tryptophanyl-tRNA synthetase	1.11582e+07	4.31639e+06	1.07913e+07	3.07251e+06	-1.37021	-1.81239	5	12	5	156
Q7S5R1	ATP-dependent RNA helicase dbp-3	4.38793e+06	4.58274e+07	3.11739e+06	2.99525e+07	3.3846	3.26427	3	7	3	155
Q1K7D9	Vacuolar aspartyl aminopeptidase Lap4	5.82884e+06	1.7367e+07	7.57672e+06	32292169	1.57507	2.09154	6	15	6	154
P00908	Multifunctional tryptophan biosynthesis protein	6.1511e+06	1.0675e+07	7.69355e+06	1.06314e+07	0.795325	0.466604	7	11	7	154
Q7S171	Uncharacterized protein	504957	4.83932e+06	3.28464e+06	8.16254e+06	3.26057	1.31328	3	7	3	154
P48467	Kinesin heavy chain	1.24721e+07	1.13515e+07	1.25153e+07	7.3555e+06	-0.13582	-0.766803	8	12	8	154
P33280	Arginase	3.60469e+06	7.86823e+06	1.43523e+06	5.81106e+06	1.12616	2.01752	4	12	4	154
Q7RV86	Glucose-6-phosphate 1-dehydrogenase	3.25869e+07	2.17547e+07	3.83092e+07	3.02641e+07	-0.582963	-0.340084	7	14	7	153
Q7S519	Eukaryotic translation initiation factor 3 subunit E	1.27947e+07	1.31035e+07	2.01638e+07	9.63645e+06	0.0344004	-1.0652	8	14	8	152
F5HH09	AMP deaminase	1.19391e+07	1.60704e+06	1.37156e+07	3668759	-2.89322	-1.90245	5	13	5	151
Q1K6K3	Importin subunit alpha	2.18307e+07	2.04232e+07	2.38267e+07	25603103	-0.0961501	0.103738	4	12	4	150
Q7S6U1	Uncharacterized protein	2.8259e+07	1.02428e+07	1.58941e+07	14940554	-1.4641	-0.0892573	3	7	3	150
V5IQ14	Dienelactone hydrolase, variant	1.25515e+07	1.45458e+07	2.00916e+07	13795289	0.212736	-0.542413	3	14	3	149
Q7SFD7	RAB GTPase Ypt5	8.80947e+06	6.64951e+06	5.80776e+06	1.04633e+07	-0.405808	0.849279	5	12	5	149
Q7S5A2	Sec14 cytosolic factor	3.38727e+06	6.58785e+06	4.26974e+06	5.82602e+06	0.959686	0.448361	5	13	5	149
Q9HE74	40S ribosomal protein S23	5.96176e+07	5.48261e+07	4.61221e+07	96526480	-0.120877	1.06547	3	13	3	148
Q7SC12	EF hand domain-containing protein	1.10874e+07	4.24261e+06	7.26384e+06	4.34685e+06	-1.38589	-0.740762	5	13	5	148
Q7SHS4	Meiotic expression up-regulated protein 14	7.25352e+06	5.21823e+06	8.18466e+06	8.025e+06	-0.475122	-0.0284214	5	12	5	147
Q7S1Y5	Uncharacterized protein	3.43585e+06	1.86105e+06	1.60253e+06	1.71687e+06	-0.884552	0.099429	3	4	3	147
A7UXA0	S-(Hydroxymethyl)glutathione dehydrogenase	9.8078e+06	7.34425e+06	1.1794e+07	6.77734e+06	-0.417315	-0.799263	3	9	3	146
Q7SFL9	Uncharacterized protein		713820	402617	5.48011e+06	3.35262	3.76673	3	5	3	146
Q7RXK1	T-complex protein 1 subunit epsilon	7.87309e+06	3.44334e+06	1.03581e+07	1.7948e+06	-1.19312	-2.52887	5	11	5	146
Q1K6L4	H/ACA ribonucleoprotein complex subunit 2	6.62975e+06	6.34758e+07	1.57942e+07	6.63261e+07	3.25918	2.07018	4	21	4	144
Q7RWL5	FAD dependent oxidoreductase	1.70072e+07	5.30769e+06	1.75819e+07	6.26984e+06	-1.67999	-1.48759	6	13	6	144
Q873C7	RuvB-like helicase 2	9.82042e+06	7.37851e+06	8.71283e+06	5.38768e+06	-0.412454	-0.693479	6	9	6	144
Q1K8T6	60S ribosomal protein L3		1.36585e+06	1.02098e+06	4041548	4.22107	1.98496	4	6	4	143
Q7RZH9	Uncharacterized protein	527756	5.47726e+06	546046	9.2253e+06	3.37551	4.0785	3	9	3	141
P34738	3-isopropylmalate dehydrogenase	2.21331e+07	2.77734e+07	2.48213e+07	23996926	0.327499	-0.0487319	6	15	6	140
A7UXE7	Mitochondrial ribosomal protein subunit S4	6.45263e+06	4.26456e+06	6.51216e+06	6204614	-0.597492	-0.0697944	4	8	4	140
Q7S905	Ribosomal RNA-processing protein 8		2.0105e+06	1.0084e+06	4.13824e+06	4.29202	2.03695	3	5	3	140
Q1K6L7	DUF636 domain-containing protein	2.79622e+06	2.06566e+07	5.41221e+06	3.47779e+07	2.88505	2.68388	5	12	5	139
A7UW39	60S ribosomal protein L35	4.33738e+06	1.14911e+07	4.40357e+06	3.25688e+07	1.40562	2.88674	3	12	3	139
Q7S2E1	GDP-mannose pyrophosphorylase	2.41026e+07	1.19668e+07	2.99293e+07	8.6604e+06	-1.01015	-1.78905	4	12	4	139
Q7RZ60	Regulatory particle, ATPase-like-5 protein	4.36806e+06	4.32782e+06	4.98765e+06	3.87251e+06	-0.0133492	-0.365092	3	10	3	139
V5IN05	Uncharacterized protein		1.11463e+07	144922	22508322	6.44628	7.27904	4	9	4	138
Q7S3P2	Arginyl-tRNA synthetase	1.8184e+07	9.7012e+06	1.95456e+07	6.78959e+06	-0.906432	-1.52544	7	12	7	138
V5IQT6	Ca/CaM-dependent kinase-1, variant 2	6.55011e+06	4.50734e+06	5.58883e+06	6.36419e+06	-0.539245	0.187431	6	14	6	138
Q7S9I6	Topisomerase II associated protein		3.53313e+06	5.35815e+06	3.99617e+06	5.57028	-0.423117	3	6	3	138
Q7SHF2	Uncharacterized protein	1.45752e+06	1.02894e+06	1.15875e+06	2.02053e+06	-0.502361	0.802169	3	4	3	138
Q7RYI6	SNF2-family ATP dependent chromatin remodeling factor snf21		578277		970052	2.73554	3.35291	4	7	4	138
Q7S2Y9	Alternative NADH-dehydrogenase	5.38014e+06	7.38384e+06	7.35417e+06	1.42824e+07	0.456728	0.957607	5	9	5	137
Q01373	Peroxisomal hydratase-dehydrogenase-epimerase	1.98568e+07	5.5798e+06	2.20207e+07	4.76465e+06	-1.83135	-2.20842	5	11	5	137
Q7SAE6	Vacuolar protein sorting-associated protein 35		1.55963e+06	996920	1.97302e+06	4.45934	0.984853	3	7	3	137
Q7SHQ2	Transcription elongation factor S-II	6.79774e+06	6.13371e+06	7.61122e+06	6.93409e+06	-0.148296	-0.13442	7	17	7	135
Q7S0E4	Elongation factor 3	1.85256e+07	6.54083e+06	2.26397e+07	6672946	-1.50197	-1.76246	6	11	6	135
Q9UW15	Ribonucleoside-diphosphate reductase large chain	6.8617e+06	3.66794e+06	7.11744e+06	4.25384e+06	-0.903595	-0.742592	4	8	4	135
P24918	NADH-ubiquinone oxidoreductase 78 kDa subunit, mitochondrial	8.08506e+06	1.61583e+07	5.80321e+06	1.97026e+07	0.998947	1.76346	6	10	6	134
Q7SGX5	Phosphoribosylaminoimidazole carboxylase	7.63443e+06	7.37975e+06	9.37648e+06	1.19028e+07	-0.0489485	0.344187	5	12	5	134
Q7RYE4	Non-repetitive nucleoporin	4.02647e+06	2.08783e+06	4.26646e+06	743744	-0.947509	-2.52016	3	6	3	134
Q7RYU2	Eukaryotic translation initiation factor 5	2.54741e+07	2.38687e+07	2.38685e+07	2.56035e+07	-0.0939068	0.101235	7	19	7	132
Q7SEG5	Transmembrane protein	1.003e+07	3.33192e+06	1.00124e+07	3124075	-1.5899	-1.68029	3	7	3	132
Q7RVR8	Mannose-1-phosphate guanyltransferase	8.64662e+06	6.99946e+06	3.71885e+06	5.69402e+06	-0.304892	0.614589	4	11	4	131
Q7RY12	Uncharacterized protein	9.13691e+06	3.31149e+06	1.04511e+07	1.18873e+07	-1.46422	0.185761	5	10	5	130
Q7S266	Uncharacterized protein	7.73209e+06	1.16926e+07	8.5726e+06	1.26646e+07	0.596668	0.562994	8	13	8	129
Q7S2M9	ATP synthase subunit gamma	3.13084e+07	1.97287e+07	5.90048e+06	3.74138e+06	-0.666259	-0.657262	5	17	5	129
Q874C1	Mitochondrial import inner membrane translocase subunit tim50	3.40058e+06	4.09609e+06	2.76299e+06	8495629	0.268467	1.62049	5	9	5	128
Q7S469	C2H2 finger domain-containing protein	1.7828e+06	1.74324e+06	1.78282e+06	1.66234e+06	-0.0323774	-0.100947	3	4	3	128
Q7RX41	Protein kinase	1.52361e+06	1.01458e+06	1.9413e+06	1.499e+06	-0.586607	-0.373027	4	5	4	128
V5IPJ8	Cofilin, variant	9.34923e+06	933936	2.44906e+07	910151	-3.32345	-4.74998	3	11	3	128
Q92250	Farnesyl pyrophosphate synthase	2.08899e+07	1.78131e+07	1.86645e+07	1.78829e+07	-0.22986	-0.0617096	4	14	4	124
Q1K4Y1	Uncharacterized protein		8.08223e+06	7.38453e+06	2.44909e+06	6.52293	-1.59226	3	8	3	124
P80576	Phospho-2-dehydro-3-deoxyheptonate aldolase	7.90863e+06	7.70456e+06	8.16941e+06	1.01273e+07	-0.0377156	0.309947	5	12	5	123
V5ILH6	RNA binding protein, variant	1.95604e+07	7.90079e+06	6.47026e+06	8.46995e+06	-1.30787	0.388529	4	17	4	123
Q7S912	C2H2 transcription factor RfeC		4.31069e+06	790229	6.06295e+06	5.36839	2.93968	3	10	3	122
Q8X0X6	FACT complex subunit ctc-2	2.50594e+06	3.50879e+06	2.49958e+06	3.82519e+06	0.48562	0.613847	5	10	5	122
Q1K4P2	Cell division control protein 10	1.00053e+07	5.81077e+06	8.43852e+06	3.4215e+06	-0.783959	-1.30236	3	9	3	121
V5ILS6	Glycogenin	1.55018e+06	477159	1.22605e+06	1.94988e+06	-1.69989	0.669372	3	6	3	121
Q7SB69	Mito ribosomal protein S16	4.42285e+06	1.30738e+07	4.06968e+06	1.59492e+07	1.56363	1.97049	4	13	4	120
Q7RX24	Uncharacterized protein	1.65092e+06	1.58409e+06	2.06632e+06	5.81839e+06	-0.0596158	1.49356	3	6	3	120
Q9P602	ATP synthase subunit 5, mitochondrial	9.36184e+06	2.96073e+07	1.15599e+07	4.15942e+07	1.66109	1.84726	8	17	8	119
Q7SBK1	UDP-galactose 4-epimerase	1.0142e+06	1.12955e+06	7.87516e+06	4.89259e+06	0.1554	-0.686709	3	7	3	119
P18407	Allantoicase	5.99023e+06	964179	5.10871e+06	1160925	-2.63524	-2.13768	3	8	3	119
Q7SDS7	Uncharacterized protein	4.10561e+06	5.04117e+06	6.13687e+06	1.03158e+07	0.296162	0.749279	4	7	4	118
Q7RWB8	T-complex protein 1 subunit alpha	9.70514e+06	7.13925e+06	9.78858e+06	7.25294e+06	-0.442976	-0.432535	6	9	6	117
Q7S5D9	ATP-dependent RNA helicase dhh1	4.81006e+06	6.18995e+06	2.83996e+06	4.27084e+06	0.363875	0.588649	4	9	4	117
Q7S9L7	Uncharacterized protein		7.76812e+06	1.90177e+06	3.05509e+06	6.25667	0.683869	4	5	4	117
P51978	Thioredoxin reductase	2.02657e+06	684469	7.13435e+06		-1.56598	-6.59784	3	5	3	117
Q7SB15	Uncharacterized protein	525128	1.68078e+06	349161	2.59718e+06	1.67839	2.89498	3	5	3	116
Q1K655	Acetyltransferase	1.01601e+07	1.83545e+06	8.9359e+06	2.34047e+06	-2.46871	-1.93282	3	7	3	116
P07142	Cytochrome c1, heme protein, mitochondrial	6.84654e+06	8.22102e+06	580890	1.19186e+07	0.263941	4.3588	5	7	5	114
Q07103	Formate dehydrogenase	8.77665e+06	1.31109e+07	1.38807e+07	4.97355e+06	0.57902	-1.48074	7	11	7	114
Q7SA91	RNA-binding La domain-containing protein	5.70422e+06	3.47063e+06	8.00036e+06	2.90194e+06	-0.716832	-1.46305	3	7	3	114
Q7S8Z5	DNA-directed RNA polymerase II polypeptide	613355	3.05182e+06	4.90554e+06	4.21021e+06	2.31488	-0.220518	3	6	3	113
Q7S205	CCAAT-box-binding transcription factor	1.69276e+06	3.24021e+06	2.37859e+06	5.10013e+06	0.936713	1.10043	4	6	4	112
Q7S728	Ubiquitin C-terminal hydrolase	1.29691e+06	3.01929e+06	3.85086e+06	4.87435e+06	1.21913	0.340031	4	9	4	111
Q7S754	NAD binding Rossmann fold oxidoreductase	8.74034e+06	3.86074e+06	1.15171e+07	1.41667e+06	-1.17881	-3.0232	5	12	5	111
Q7S340	GPI-anchored cell wall beta-1,3-endoglucanase EglC	2.56437e+06	2.32172e+07	3.0257e+06	1.37106e+07	3.17852	2.17995	3	11	3	110
Q9P5L0	Probable cytochrome b5	1.38585e+06	9.45625e+06	2.57673e+06	9480984	2.7705	1.8795	3	6	3	110
V5INB2	Myosin-2	3.47444e+06	3.85115e+06	2.70198e+06	2.48943e+06	0.148507	-0.118197	4	6	4	110
Q7SF95	Aspartate-semialdehyde dehydrogenase	2.27362e+07	6.66813e+06	1.32612e+07	13865973	-1.76964	0.06434	5	11	5	108
Q1K7A4	3-hydroxyisobutyryl-CoA hydrolase, mitochondrial	7.71513e+06	4.3996e+06	6.30346e+06	8.90465e+06	-0.810319	0.498415	5	10	5	108
Q7SD48	Phosphoacetylglucosamine mutase	8.19848e+06	4.76681e+06	8.40997e+06	3.33635e+06	-0.782332	-1.33383	3	9	3	108
P00365	NAD-specific glutamate dehydrogenase	1.25797e+06	1.66675e+06	1.41874e+06	2.06652e+06	0.40594	0.542591	3	4	3	108
Q7SHV9	Uncharacterized protein	1.59644e+07	1.59043e+06	9.04847e+06	1.76749e+07	-3.32736	0.965954	5	9	5	107
Q7S0I6	Methionine synthase	1.49196e+06	3.50784e+06	2.25101e+06	7.47886e+06	1.23337	1.73225	4	9	4	107
P33723	GTP-binding protein ypt1	1.40561e+07	4.23952e+06	1.57795e+07	5.3182e+06	-1.72923	-1.56904	3	8	3	107
Q7SH87	Ubiquitin C-terminal hydrolase	1.41498e+06	2.98401e+06	481933	2.91007e+06	1.07647	2.59415	3	6	3	107
Q92249	Protein disulfide-isomerase erp38	1.24804e+07	1.64938e+07	5.97105e+06		0.402262	-5.83769	5	6	5	107
U9W589	4-aminobutyrate aminotransferase, variant 1	5.91018e+06	3.0666e+06	6.68771e+06	3.87525e+06	-0.946563	-0.787222	3	7	3	106
Q7S8V0	Phosphoribosylformylglycinamidine synthase	1.38451e+06	786624	4.73843e+06	1.91037e+06	-0.815633	-1.31056	6	7	6	106
Q7SB97	Sorting nexin mvp1	1.55233e+06	1.70693e+06	2.55901e+06	615885	0.136968	-2.05485	3	6	3	106
Q1K506	Calcium-transporting ATPase 3	1.22004e+07	1.26989e+07	1.15632e+07	1.68098e+07	0.0577797	0.539763	6	13	6	105
Q1K7J3	Syntaxin 2	8.10117e+06	8.23432e+06	5.08777e+06	9.82991e+06	0.02352	0.950144	4	6	4	105
Q7RYF4	DNA-directed RNA polymerase subunit beta	2.0087e+07	5.66185e+06	1.66941e+07	6.37919e+06	-1.82691	-1.38789	6	14	6	105
Q8X0X2	ATP-dependent RNA helicase dbp-5	9.18011e+06	5.49331e+06	1.47614e+07	5.98275e+06	-0.740835	-1.30294	3	6	3	105
Q7SCR9	Phosphomannomutase	942825	5.566e+06	665458	5.58248e+06	2.56158	3.06849	3	9	3	105
Q7S9B5	Vacuolar protein sorting-associated protein vps17	4.57e+06	1.18542e+07	1.65616e+06	1.76276e+06	1.37513	0.0899937	3	9	3	104
Q7S9U6	Histidinol-phosphate aminotransferase	9.8252e+06	1.92975e+06	5.51036e+06	1.70027e+06	-2.34807	-1.69638	3	6	3	104
F5HB11	Serine/threonine-protein kinase RIO1	3.42962e+06	1.44709e+06	4.9721e+06	1.34373e+06	-1.2449	-1.88761	4	6	4	104
Q7SEN4	Prohibitin-2	2.54502e+06	1.05954e+07	1.90009e+06	4.91524e+06	2.05768	1.3712	3	4	3	103
Q7SGY1	Putative D-arabinono-1,4-lactone oxidase	2.52017e+06	3.44832e+06	3.43516e+06	3.75421e+06	0.452375	0.128131	3	7	3	103
Q7S2L7	Nucleolar protein 12	3.09265e+06	3.3772e+06	4.05398e+06	5.38589e+06	0.126984	0.409846	4	8	4	102
Q1K8J3	Uncharacterized protein		5.99396e+06	512828	1.40957e+07	5.98193	4.78064	3	7	3	101
Q7S520	Dibenzothiophene desulfurization enzyme A	6.39482e+06	3.61559e+06	7.91873e+06	3.73903e+06	-0.822674	-1.08261	3	8	3	101
V5IKE7	Mitogen-activated protein kinase	2.83832e+06	972198	2.24817e+06	222769	-1.54571	-3.33513	3	4	3	101
Q01359	Cytochrome c oxidase subunit 6, mitochondrial	751204	3.26139e+06		1.50029e+07	2.11821	7.8325	3	8	3	100
Q7SG48	Uncharacterized protein	3.35987e+06	1.80784e+06	1.32715e+06	2.49526e+06	-0.894139	0.910861	3	8	3	100
Q1K7J7	Histone H1-binding protein	1.29154e+07	1.93846e+07	2.56675e+07	2.64755e+07	0.585819	0.0447173	4	7	4	99
V5ILF4	Lysophospholipase, variant 2	2.06304e+06	6.37086e+06	3.99476e+06	5.30386e+06	1.62672	0.408936	3	5	3	99
Q7S9V9	Actin cytoskeleton-regulatory complex protein end-3	5.02212e+06	3.26242e+06	4.72753e+06	2.51581e+06	-0.622352	-0.910064	3	5	3	99
Q7S7R3	Uncharacterized protein	1.01343e+06	1.25305e+06	506115	2.4411e+06	0.306197	2.26999	3	8	3	99
V5INM7	Glutamine synthetase	1.5648e+07	6.54614e+06	1.4727e+07		-1.25726	-7.69713	5	14	4	99
Q7SF83	Synaptobrevin	4.8528e+06	2.92844e+06	1.9133e+06	983031	-0.728682	-0.960758	3	7	3	98
Q7S9Y2	NMDA receptor-regulated protein 1	2.01715e+06	4.57677e+06	4.25864e+06	6.02097e+06	1.18201	0.499605	5	6	5	97
Q7S2Z6	SNARE protein Ykt6	1.35727e+06	3.37098e+06	2.34523e+06	4.9419e+06	1.31246	1.07534	3	6	3	97
P78706	Transcriptional repressor rco-1	1.00957e+07	5.09617e+06	9.04995e+06	3.96196e+06	-0.986249	-1.19169	5	8	5	97
Q7RWE9	Ribosome biogenesis protein Kri1	2.45172e+06	4.29914e+06	2.9416e+06	3.62446e+06	0.810257	0.301166	3	7	3	97
Q7S2D6	Proteasome subunit alpha type	5.50972e+06	3.82473e+06	4.34464e+06	2.72948e+06	-0.526624	-0.670612	3	5	3	97
Q7S906	DNA damage-inducible protein 1	2.37162e+06	1.42565e+06	905746	2.39924e+06	-0.734255	1.4054	3	7	3	97
Q7RYD3	Sulfite oxidase	1.91162e+07	1.08173e+07	1.1995e+07	1.18849e+07	-0.82146	-0.0133001	5	13	5	96
V5ILS1	Aflatoxin B1 aldehyde reductase member 2, variant	1.32022e+07	9.4669e+06	1.22896e+07	11528266	-0.479819	-0.0922643	3	5	3	96
P19968	NADH-ubiquinone oxidoreductase 21.3 kDa subunit	1.03081e+06	4.46132e+06	2.30776e+06	9.58683e+06	2.11369	2.05456	3	6	3	95
Q7S7C0	Mitochondrial presequence protease	6.85014e+06	4.61225e+06	8.15586e+06	6.82676e+06	-0.570663	-0.256636	6	10	6	95
Q1K5N8	Phenylalanyl-tRNA synthetase subunit alpha	1.25112e+07	4.83411e+06	1.5089e+07	5.1042e+06	-1.3719	-1.56374	5	9	5	95
Q7RZ97	Proteasome regulatory particle	2.60522e+06	4.09473e+06	4.05368e+06	6.3683e+06	0.652364	0.651677	3	4	3	94
Q1K816	Mitochondrial carrier protein	1.16239e+06	2.87594e+06	2.14281e+06	9.99936e+06	1.30695	2.22233	4	5	4	93
Q7SDM4	UDP-N-acetylglucosamine pyrophosphorylase	8.57886e+06	4.95884e+06	4.21159e+06	8.52862e+06	-0.790785	1.01795	4	10	4	93
P25284	NADH-ubiquinone oxidoreductase 40 kDa subunit, mitochondrial		1.58936e+06	704238	4.79438e+06	4.45122	2.76721	4	5	4	92
P06810	Cytochrome c oxidase polypeptide 5, mitochondrial	427498	3.95836e+06	50681.7	4.02761e+06	3.21091	6.31232	4	7	4	92
Q7S2N6	Far upstream element-binding protein 2	2.84904e+06	3.17483e+06	1.44148e+06	3.81043e+06	0.156202	1.4024	3	6	3	92
Q7S8H5	Ribosome biogenesis protein NOP53	5.76591e+06	3.08618e+06	4.01236e+06	3.07571e+06	-0.901728	-0.383532	4	7	4	92
V5IRB7	Phosphopantothenate-cysteine ligase, variant	5.997e+06	2.19083e+06	4.83729e+06	3.3353e+06	-1.45277	-0.536383	5	7	5	91
V5IQ74	Oxysterol binding protein 1, variant	3.91983e+06	4.86549e+06	5.18643e+06	4.76989e+06	0.311793	-0.120785	6	6	6	90
Q7SGZ8	Small nucleolar ribonucleoprotein complex subunit	867666	1.71865e+06		2.14132e+06	0.986061	4.61737	3	5	3	90
Q1K8A4	Uncharacterized protein	1.56386e+06	1.89662e+06	4.79029e+06	377971	0.278313	-3.66377	3	3	3	90
Q7S341	Uncharacterized protein	7.43912e+06	1.01441e+07	1.9435e+06	4.50116e+06	0.447435	1.21164	5	7	5	88
V5IP41	Mitochondrial DnaJ chaperone, variant	1.17944e+06	3.13264e+06	1.4394e+06	3.74912e+06	1.40928	1.38108	3	6	3	88
U9W8E1	Ornithine aminotransferase	6.64586e+06	4.51415e+06	1.15171e+06	2604632	-0.558001	1.1773	4	6	4	88
A7UVV2	Protein phosphatase PP2A regulatory subunit A	4.42758e+06	1.37606e+08	5.70512e+06	1.47441e+08	4.95788	4.69174	6	11	6	87
Q7S687	Ccr4-Not transcription complex subunit	1.36127e+06	2.76889e+06	1.17974e+06	3.77458e+06	1.02435	1.67784	4	7	4	87
Q7S8D4	Uncharacterized protein	2.98112e+06	2.0027e+06	3.22744e+06	3.32769e+06	-0.573914	0.0441303	4	6	4	87
Q7SCH4	Glutamate decarboxylase	1.99233e+07	5.0134e+06	1.47762e+07	2.22567e+06	-1.9906	-2.73097	3	8	3	87
Q7S8G4	Catalase 2	1.0601e+07	1.65415e+07	1.26898e+07	1.43262e+07	0.641885	0.174986	4	10	4	86
Q1K791	Homoserine kinase	1.1889e+07	1.20828e+07	1.27702e+07	1.41773e+07	0.023335	0.150803	4	8	4	85
Q7S145	Formyltetrahydrofolate deformylase	4.78303e+06	7.36083e+06	4.16959e+06	8865940	0.621945	1.08837	4	8	4	85
F5HHQ6	Glycerol-3-phosphate dehydrogenase	5.78759e+06	7.02951e+06	7.18559e+06	8.27884e+06	0.280462	0.204322	4	9	4	85
Q870W1	Homoaconitase, mitochondrial	1.6286e+07	1.2777e+07	2.04894e+07	1.49508e+07	-0.350082	-0.454652	6	12	6	84
Q7RWT5	Coatomer subunit delta	4.32217e+06	8.27826e+06	4.78379e+06	6.87619e+06	0.937572	0.523455	4	9	4	84
Q1K6P4	Nucleolar GTP-binding protein 2	3.33368e+07	4.53848e+06	3.44231e+07	3.24161e+06	-2.87684	-3.40859	6	8	6	84
Q7S7F2	Uncharacterized protein	2.00908e+06	1.61364e+06	2.8364e+06	2.91436e+06	-0.316221	0.0391211	3	7	3	84
Q9P3R1	Sterol 24-C-methyltransferase erg-4	9.88724e+06	6.15595e+06	1.32272e+07	2.91028e+06	-0.683586	-2.18428	4	8	4	84
Q7S855	Uncharacterized protein	1.0195e+06	2.33681e+06	773338	3.31718e+06	1.19669	2.10078	3	4	3	83
Q7SET2	Heat shock protein STI1	7.69819e+06	6.53791e+06	1.35348e+07	12048339	-0.23569	-0.167835	7	10	7	82
Q7SHL7	Voltage-gated potassium channel beta-2 subunit	1.00339e+07	6.61469e+06	1.11519e+07	5.47673e+06	-0.601129	-1.0259	3	8	3	82
Q7RWC1	Alanine-glyoxylate aminotransferase	1.67249e+07	8.90574e+06	1.41295e+07	5.26469e+06	-0.90919	-1.42429	6	9	6	82
Q7RVF7	Orotate phosphoribosyltransferase	8.03158e+06	1.23948e+06	6.44296e+06	795323	-2.69595	-3.01811	3	6	3	82
V5INS7	5-oxoprolinase, variant	7.24538e+06	7.33151e+06	7.028e+06	5.6045e+06	0.0170488	-0.326527	6	8	6	81
Q7S796	Uncharacterized protein	2.34257e+07	2.19678e+06	1.1192e+07	5.46209e+06	-3.41463	-1.03494	3	4	3	81
Q7SBC4	RNA binding protein Jsn1	4.10457e+06	2.40925e+06	1.86098e+06	4.02153e+06	-0.768647	1.11168	3	6	3	81
Q7S7L2	Uncharacterized protein		1.04812e+06	127028	1.79759e+06	3.65951	3.82284	3	5	3	81
Q9P3X9	41 kDa peptidyl-prolyl cis-trans isomerase	7.86575e+06	8.69436e+06	4.62248e+06	7.49077e+06	0.144495	0.696447	5	11	5	80
Q1K6H7	Cysteine desulfurase	8.14014e+06	3.97873e+06	4.76025e+06	3.83292e+06	-1.03274	-0.312596	5	7	5	80
F5HB18	Anthranilate synthase component I	7.27881e+06	3.49628e+06	1.11366e+07	5.39974e+06	-1.05788	-1.04434	3	3	3	79
Q01387	Protein ras-2	1.8019e+06	3.25014e+06	2.69812e+06	4.31184e+06	0.850982	0.676353	3	5	3	79
Q7S443	Uncharacterized protein	4.32888e+06	4.33223e+06	4.12165e+06	3.56712e+06	0.00111605	-0.208461	3	7	3	79
Q7S051	Proteasome endopeptidase complex	3.45345e+06	3.87665e+06	4.06081e+06	4.94566e+06	0.166775	0.284396	3	10	3	78
A7UWX2	Uncharacterized protein	1.21476e+06	4.4936e+06	2.91095e+06	7.4158e+06	1.8872	1.34911	5	8	5	77
Q1K5Y1	Glutamate carboxypeptidase	1.97169e+07	1.3574e+07	1.42425e+07	6.00806e+06	-0.538594	-1.24523	6	14	6	77
Q7SI30	Cell polarity protein	2.11791e+06	835694	2.43072e+06	1.08782e+06	-1.34159	-1.15995	4	7	4	77
Q7RWB4	12-oxophytodienoate reductase 1	2.97833e+06	1.31602e+07	1.29839e+07	1.06688e+07	2.1436	-0.283318	4	6	4	76
Q7RWD0	Spindle poison sensitivity protein Scp3	3.84032e+06	1.07733e+06	3.65668e+06	1.65469e+06	-1.83377	-1.14397	3	5	3	76
V5IRE4	Mannosyltransferase 1	1.07109e+06	2.56001e+06	1.36544e+06	5.24312e+06	1.25706	1.94106	5	7	5	75
Q7SGC0	Transducin family protein	7.05236e+06	4.1085e+06	6.04243e+06	3.76012e+06	-0.779496	-0.684351	3	5	3	75
Q7S9P8	Myosin regulatory light chain cdc4		1.76611e+06	1.31863e+06	1.67898e+06	4.66083	0.348544	3	3	3	75
Q7RWM2	Aha1 domain-containing protein	4.24148e+06	598059	5.51685e+06	1.19824e+06	-2.82621	-2.20293	4	9	4	75
Q7SEK5	Uncharacterized protein	3.49141e+06		4.85908e+06	2.14291e+06	-5.66257	-1.18111	3	6	3	74
Q8X077	Probable proteasome subunit alpha type-2	1.51102e+07	1.31057e+07	1.5896e+07	15401041	-0.205322	-0.045636	4	11	4	73
Q7RZD4	Short-chain dehydrogenase/reductase SDR	1.48839e+07	8.91817e+06	1.25508e+07	7.46845e+06	-0.738934	-0.748894	4	9	4	73
Q7RYX6	D-lactate dehydrogenase 2	3.49609e+06	1.91914e+06	2.21466e+06	3.90774e+06	-0.865281	0.819247	3	4	3	73
Q7SG71	Proteasome subunit alpha type	3.38528e+06	1.94703e+06	6.1986e+06	3.14828e+06	-0.798	-0.977376	3	9	3	73
Q7RXU7	Uncharacterized protein	9.18366e+06	7.2271e+06	4.09404e+06	1.38622e+07	-0.345653	1.75956	4	9	4	72
Q7S618	Cysteinyl-tRNA synthetase	4.64979e+06	2.12193e+06	4.2115e+06	3.16301e+06	-1.13179	-0.41304	4	5	4	72
U9W2Y4	Proteasome subunit alpha type	1.89925e+07	2.99626e+06	2.21223e+07	2771814	-2.66419	-2.9966	3	7	3	71
V5IQU8	Uncharacterized protein	1.16693e+06	717246	1.11934e+06	2.17024e+06	-0.70218	0.95521	3	5	3	71
Q7S640	Electron transfer flavoprotein-ubiquinone oxidoreductase	573571	628268	2.62772e+06	1.43255e+06	0.131409	-0.875228	3	5	3	71
Q7RYI9	Uncharacterized protein	3.84038e+06	8.30257e+06	8.99527e+06	9.09828e+06	1.11231	0.0164272	6	6	6	70
Q1K4M0	Uncharacterized protein	3.2429e+06	3.34932e+06	3.63075e+06	2881887	0.046587	-0.333254	4	5	4	70
Q7S1D7	Cation-transporting ATPase	2.58599e+06	1.66531e+06	3.38722e+06	2.24541e+06	-0.634924	-0.593121	4	6	4	68
Q7SD47	Protein arginine N-methyltransferase 1	3.2542e+06	1.36032e+06	3.18981e+06	1.52085e+06	-1.25836	-1.06859	3	5	3	68
Q7SG01	tRNA-dihydrouridine(47) synthase [NAD(P)(+)]	2.48344e+07	9.3902e+06	5.3177e+06	1.28958e+06	-1.40311	-2.0439	3	5	3	67
V5IQD0	Succinate-semialdehyde dehydrogenase	4.01396e+06	2.71162e+06	5.14398e+06	2.30606e+06	-0.565871	-1.15745	4	5	4	66
Q7RZ64	tRNA ligase	1.00511e+07	5.40872e+06	7.38211e+06	6.0949e+06	-0.893987	-0.276432	3	4	3	65
Q8WZX5	5'-3' exoribonuclease 2	3.02544e+06	2.04979e+06	969955	2.68782e+06	-0.561669	1.47045	3	4	3	65
Q7SBV3	Uncharacterized protein	3.13004e+06	3.47103e+06	2.43372e+06	2.29132e+06	0.149186	-0.0869819	5	6	5	65
Q7SE13	Actin-related protein 2/3 complex subunit	1.22255e+07	2.33504e+06	1.25493e+07	1.89969e+06	-2.38837	-2.72377	3	4	3	65
Q7RWS2	Pyruvate dehydrogenase X component	2.59944e+06	5.22306e+06	3.45597e+06	7.39244e+06	1.00669	1.09696	3	9	3	64
Q7SHR0	Actin-related protein 4	3.33783e+06	4.32768e+06	5.27745e+06	5.47141e+06	0.374684	0.0520706	3	8	3	62
Q7S5N8	Putative serine hydroxymethyltransferase, mitochondrial	8.42103e+06	5.55535e+06	1.20097e+07	4.79534e+06	-0.60012	-1.32449	7	10	6	62
Q7SDI6	Cytochrome P450 51	1.51417e+07	7.52767e+06	833455		-1.00826	-3.13459	3	9	3	62
Q7S721	Xanthine phosphoribosyltransferase 1	3.36647e+06	3.05111e+06	3.45684e+06	7.22095e+06	-0.141902	1.06273	3	7	3	60
Q1K4Z1	O-acetylhomoserine	6.13548e+06	6.2927e+06	6.72692e+06	3.89447e+06	0.0365029	-0.788518	4	9	4	60
Q7SAG1	Uncharacterized protein	5.30796e+06	4.29113e+06	2.31067e+06	3.55299e+06	-0.306801	0.620719	3	5	3	60
V5ILS5	Uncharacterized protein	1.4323e+06	2.01181e+06	958223	2.38782e+06	0.490167	1.31726	3	6	3	60
Q7RXS5	Protein phosphatase 2C isoform beta	8.89357e+06	6.43968e+06	8.1644e+06	1.83821e+06	-0.465774	-2.15104	3	4	3	60
Q7SE29	RNA binding protein	1.74635e+06	1.06674e+06	3.40335e+06	1.28181e+06	-0.711139	-1.40877	3	3	3	60
Q7S6Q1	Uncharacterized protein	9.44797e+06	1.15656e+07	1.46634e+07	9.3312e+06	0.29176	-0.652083	4	7	4	59
V5IRH1	Paired amphipathic helix protein Sin3a, variant	558955	1.32356e+06	1.88377e+06	1.56204e+06	1.24362	-0.270194	3	7	3	59
Q7RVT5	Uncharacterized protein	2.64213e+06	1.59368e+06	2.55581e+06	2.31888e+06	-0.729344	-0.140352	3	3	3	58
Q7S9X7	Aspartate aminotransferase	2.41229e+06	2.05133e+06	3.66118e+06		-0.23384	-5.37203	3	6	3	58
Q9P5K9	F-actin-capping protein subunit alpha	3.83735e+06	3.01857e+06	4.66308e+06	1.55873e+06	-0.346245	-1.58091	3	4	3	57
O42783	Neutral trehalase	3.14617e+06	2.28958e+06	3.83221e+06	1.31687e+06	-0.458514	-1.54106	3	4	3	57
Q7S8U9	Ribosome biogenesis protein RLP24	1.38027e+06	4.20116e+06	1.83355e+06	5.2066e+06	1.60584	1.5057	3	4	3	56
Q7SFD6	Synaptojanin-1	6.70446e+06	2.20176e+06	5.58478e+06	3.56346e+06	-1.60646	-0.648219	4	7	4	56
V5IN94	Glutamate synthase, variant	1.02962e+07	3.18979e+06	1.14099e+07	3.48695e+06	-1.69058	-1.71025	8	12	8	56
Q7RZB7	WD repeat containing protein 2	4.61893e+06	2.72399e+06	3.14003e+06	3.32584e+06	-0.761835	0.0829416	3	10	3	56
V5ILS4	Uncharacterized protein		2.46735e+06	400122	4.53631e+06	4.60776	3.50301	4	4	4	55
Q7SDG6	U2 snRNP component prp10	4.68823e+06	3.47117e+06	5.41478e+06	2.94691e+06	-0.433619	-0.877699	3	4	3	55
V5IPT2	Uncharacterized protein	995106	532518	1.41332e+06	1190385	-0.902018	-0.247656	3	3	3	55
Q7S6N9	3-ketoacyl-CoA thiolase	2.15812e+06	2.38662e+06	1.26765e+06	2382144	0.145189	0.910101	3	6	3	54
Q7S416	Aminopeptidase	8.01224e+06	4.1663e+06	9.7997e+06	3.23372e+06	-0.943441	-1.59954	4	10	4	53
Q7RWU6	A-pheromone processing metallopeptidase Ste23	5.73738e+06	3.0445e+06	5.83948e+06	2.90628e+06	-0.914184	-1.00667	4	7	4	52
Q1K6N0	Small nucleolar ribonucleoprotein complex subunit		1.07276e+06	118489	2.09226e+06	3.23853	4.14224	3	5	3	52
V5IN38	Uncharacterized protein	840308	969635	784261	1.5e+06	0.206524	0.935555	4	5	4	52
Q7S024	Structural maintenance of chromosomes protein	1.08465e+07	3.12827e+06	4.3228e+06	3.24743e+06	-1.79379	-0.41267	5	7	5	51
V5IMC7	Uncharacterized protein	515706	3.22307e+06	1.0006e+06	2.41365e+06	2.64381	1.27035	4	4	4	49
Q1K8H5	Hydrolase	2.406e+07	2.31432e+07	3.2503e+07	27592982	-0.0560498	-0.236271	3	4	3	48
Q7SBA6	Nucleolar protein 4	2.04748e+06	4.48932e+06	2.17651e+06	7.12574e+06	1.13265	1.71102	5	7	5	48
Q7RW75	MYG1 protein	7.69966e+06	5.61683e+06	3.31837e+06	5.97703e+06	-0.455038	0.848955	3	8	3	48
Q9P6A5	Probable vesicular-fusion protein sec17 homolog	913747	1.71968e+06	794659	4.19832e+06	0.912269	2.4014	3	5	3	48
Q7S6N8	Fructose-1,6-bisphosphatase	3.26543e+06	3.22068e+06	1.92945e+06	2.47173e+06	-0.019908	0.357337	3	4	3	48
Q7RWC2	Exportin-1	9.21695e+06		3.95449e+06	1.4261e+06	-7.12761	-1.47142	3	4	3	48
Q7RXD8	Ketoreductase	6.00125e+06	2.39044e+06	9.2991e+06	5.83788e+06	-1.32799	-0.671646	3	7	3	47
Q7S4W9	Importin subunit beta-3	3.90412e+06	5.1027e+06	2.31556e+06	2.11553e+06	0.386264	-0.13034	3	3	3	47
Q7RXB4	S-formylglutathione hydrolase	1.04044e+07	2.26668e+06	2.17027e+07	1.85646e+06	-2.19855	-3.54725	3	10	3	47
Q7SD92	Uncharacterized protein		676046		269394	2.39745	2.01239	3	3	3	47
Q7S2Z3	Elongation of fatty acids protein	390595	166527	1.13979e+06	2.9676e+06	-1.22991	1.38053	3	3	3	45
Q7RXS9	Na(+)/H(+) antiporter 2	938071	818358	1.34903e+06	916777	-0.196966	-0.557278	3	3	3	45
Q7RU87	Uncharacterized protein	5.60982e+06	4.87748e+06	3.44104e+06	5.73617e+06	-0.201819	0.737244	3	9	3	42
Q7SEQ7	Uncharacterized protein	1.58664e+06	1.91636e+06	1.72916e+06	2.07643e+06	0.272396	0.264032	3	4	3	42
V5IQ47	KH domain-containing protein, variant	2.33617e+06	534704	1.18019e+06	542973	-2.12733	-1.12007	3	4	3	42
Q1K6M8	S-(hydroxymethyl)glutathione dehydrogenase	1.55006e+07	8.86177e+06	4.3436e+06	5.32089e+06	-0.806654	0.292778	4	5	4	41
Q7S3H3	AhpC/TSA family protein	1.87428e+06	4.38868e+06	4.00333e+06	3.47681e+06	1.22745	-0.203436	3	4	3	41
Q7RYW9	Enoyl-CoA hydratase	1.08984e+07	8.36068e+06	1.46221e+07	9029560	-0.382423	-0.695427	5	9	5	40
Q1K908	Histidine kinase	5.31943e+06	8.50153e+06	4.00679e+06	8.8642e+06	0.676451	1.14554	3	4	3	40
Q7RZ92	Acyl-CoA synthetase	8.39427e+06	5.66468e+06	6.24953e+06	4.78837e+06	-0.567411	-0.384214	3	6	3	39
Q7S054	Uncharacterized protein	2.28738e+06	2.47792e+06	5.41388e+06	3.47736e+06	0.115433	-0.63867	4	4	4	39
Q7S3D9	Histidyl-tRNA synthetase	5.73181e+06	4.51147e+06	6.50681e+06	2.83163e+06	-0.345391	-1.20032	5	8	5	39
Q7SEJ3	Acetyl-CoA acetyltransferase	833747	2.08408e+06	3.55926e+06	3.49933e+06	1.32173	-0.0245008	3	3	3	37
V5IML6	Ribose-phosphate pyrophosphokinase II, variant	4.90754e+07	1.09394e+07	3.67232e+07	10883314	-2.16546	-1.75457	3	4	3	36
Q9P5X6	Protein sey1	3.55116e+06	506731	1.11845e+06		-2.809	-3.67501	3	3	3	35
A7UWD5	Arginine biosynthesis bifunctional protein ArgJ, mitochondrial	2.16487e+06	8.83186e+06	3.86016e+06	8.63142e+06	2.02844	1.16094	5	10	5	34
Q7SF51	Uncharacterized protein	3.03654e+06	1.33825e+06	2.46629e+06	1.62743e+06	-1.18208	-0.599747	3	3	3	34
Q7RWH0	Uncharacterized protein		676751	800375	1.02858e+06	2.84233	0.361908	3	5	3	33
Q7S0A5	Nop10 family nucleolar RNA-binding protein	2.40625e+06	5.26874e+06	2.0608e+06	7.48553e+06	1.13067	1.8609	3	5	3	32
Q1K5V2	Uncharacterized protein	5.09237e+06	6.80754e+06	1.89139e+06	3.05174e+06	0.418795	0.690188	3	5	3	32
Q7SHK5	Uncharacterized protein		934530	304837	1.14201e+06	3.81036	1.90547	3	3	3	32
Q7SC94	Zinc finger protein zpr1	4.1509e+06	5.27377e+06	3.46388e+06	960708	0.345412	-1.85022	3	4	3	32
Q7SED6	Glycerol-3-phosphate dehydrogenase [NAD(+)]	6.71963e+06	6.39007e+06	9.68885e+06	6.99836e+06	-0.0725486	-0.469308	3	3	3	30
Q7SDJ3	Dynamin-1	2.95187e+06	4.39778e+06	3.44207e+06	4.99476e+06	0.575145	0.537137	4	4	4	30
P38679	Serine/threonine-protein kinase cot-1	4.10575e+06	932837	4.56935e+06	476423	-2.13795	-3.26167	4	4	4	30
Q7SDV9	Cytochrome c peroxidase, mitochondrial	4.23282e+06	3.69034e+06	1.89265e+06	7621315	-0.197863	2.00963	3	4	3	29
Q7SC96	DUF866 domain-containing protein	936961	404753	3.20558e+06	488272	-1.21095	-2.71483	3	3	3	28
Q7S8B3	Squalene epoxidase	9.40246e+06	3.88427e+06	8.6303e+06	4.14076e+06	-1.27539	-1.05952	3	3	3	26
Q1K5G1	Ribosomal protein S15	653296	1.26572e+06	1.72035e+06	3.99619e+06	0.95415	1.21592	3	5	3	26
Q7SEY8	Eukaryotic translation initiation factor 4E	4.2311e+06	2.89478e+06	3.0561e+06	3.10257e+06	-0.547578	0.0217732	4	6	4	26
Q7S4E5	Translation initiation factor eif-2b epsilon subunit	2.93316e+06	3.45718e+06	2.40787e+06	3.35582e+06	0.237143	0.478907	3	4	3	24
Q870Y1	Mannose-6-phosphate isomerase	2.49952e+06	2.30013e+06	7.06534e+06	2.12199e+06	-0.119937	-1.73534	3	4	3	24
Q7S4Y3	Rho guanyl nucleotide exchange factor	811689	831354	1.56278e+06	1.34345e+06	0.0345367	-0.218168	3	4	3	22
F5HFP2	Amidophosphoribosyltransferase	3.04702e+06	196422	2.41646e+06	516614	-3.95537	-2.22574	3	3	3	22
Q1K857	NAD dependent epimerase/dehydratase	5.28016e+06	1.22292e+06	6.05917e+06	1.8261e+06	-2.11025	-1.73036	3	3	3	17
